# Supplementary material for: Single-cell analysis uncovers fibroblast heterogeneity and criteria for fibroblast and mural cell identification and discrimination
Source: Nat Commun. 2020 Aug 7;11:3953. doi: 10.1038/s41467-020-17740-1 (PMC7414220; doi:10.1038/s41467-020-17740-1)
Supplement: Supplementary file 4 — Supplementary Data 1 [file 41467_2020_17740_MOESM4_ESM.xlsx]

## Sheet: Sheet1
Supplementary Data 1: Number of cells per pagoda2 cluster, as well as the cell distribution to the different organs of origin.
complete dataset
pagoda2 cluster	1	2	3	4	5	6	7	8	9	10	11	12	13	14	15	16
total	871	186	89	514	505	359	1070	250	462	340	56	621	178	41	71	545
heart	834	5	0	2	5	204	1	0	1	2	0	4	0	39	71	111
skeletal muscle	11	178	66	508	3	11	0	0	453	337	0	12	0	1	0	174
colon	11	2	3	4	495	137	17	0	5	1	55	596	178	0	0	142
bladder	15	1	20	0	2	7	1052	250	3	0	1	9	0	1	0	118
mural cell dataset
pagoda2 cluster	1	2	3	4	5	6	7	8
total	193	93	186	135	129	56	40	169
heart	184	0	22	3	102	0	38	5
skeletal muscle	5	0	7	1	20	0	1	152
colon	3	92	149	29	1	55	0	5
bladder	1	1	8	102	6	1	1	7
combined dataset
pagoda2 cluster	1	2	3	4	5	6	7	8	9	10	11	12	13	14	15	16	17	18	19	20	21	22	23
total	195	523	491	206	152	73	1012	248	565	105	59	176	490	340	628	859	62	594	99	45	65	415	64
heart	5	0	1	196	5	0	2	0	111	40	0	0	2	2	3	845	62	3	2	0	0	0	0
skeletal muscle	178	520	0	6	6	0	1	0	173	1	0	0	461	337	2	6	0	0	2	0	60	1	0
colon	2	3	490	4	137	0	14	0	136	0	58	176	6	1	614	3	0	2	0	0	0	0	0
bladder	2	0	0	0	3	73	994	248	121	1	1	0	20	0	6	5	0	2	1	0	2	0	0
lung	8	0	0	0	1	0	1	0	14	63	0	0	1	0	3	0	0	1	7	45	3	414	64
brain	0	0	0	0	0	0	0	0	10	0	0	0	0	0	0	0	0	586	87	0	0	0	0
