# Supplementary material for: Single-cell analysis uncovers fibroblast heterogeneity and criteria for fibroblast and mural cell identification and discrimination
Source: Nat Commun. 2020 Aug 7;11:3953. doi: 10.1038/s41467-020-17740-1 (PMC7414220; doi:10.1038/s41467-020-17740-1)
Supplement: Supplementary file 5 — Supplementary Data 2 [file 41467_2020_17740_MOESM5_ESM.xlsx]

## Sheet: Sheet1
Supplementary Data 2: Gene Ontology gene lists.
ECM + matrisome		transcription factors		cytoskeleton		cell activation		cellular response to cytokinse stimulation		cell surface receptor signaling pathway		cell cell signaling
all	expressed	all	expressed	all	expressed	all	expressed	all	expressed	all	expressed	all	expressed
Actg1	1810010H24Rik	9130023H24Rik	9130023H24Rik	1110017D15Rik	1110017D15Rik	5830411N06Rik	Abat	9930111J21Rik1	9930111J21Rik1	1810043G02Rik	1810043G02Rik	2210016L21Rik	2210016L21Rik
Adamts1	9230104L09Rik	Adnp	Adnp	1700012B09Rik	1700029J07Rik	6030468B19Rik	Abl1	Abcd4	Abcd4	2210016L21Rik	2210016L21Rik	2610042L04Rik	Aacs
Aebp1	A2m	Adnp2	Adnp2	1700029J07Rik	1810043G02Rik	Abat	Abl2	Abcg4	Abcg4	2610005L07Rik	2610005L07Rik	Aacs	Abat
Agrn	Abi3bp	Aebp1	Aebp1	1810043G02Rik	2700049A03Rik	Abl1	Abr	Ackr1	Ackr1	2700049A03Rik	2700049A03Rik	Abat	Abcc8
Ahsg	Acan	Aebp2	Aebp2	2700049A03Rik	2900011O08Rik	Abl2	Acta2	Ackr3	Ackr3	Aak1	Aak1	Abcc8	Abhd6
Ambp	Actg1	Aff1	Aff1	2900011O08Rik	4921507P07Rik	Abr	Acvrl1	Acod1	Acsl1	Abat	Abat	Abhd6	Abi1
Slc25a5	Adam10	Aff2	Aff2	4921507P07Rik	4933400A11Rik	Acta2	Ada	Acsl1	Actg1	Abca7	Abca7	Abi1	Abl1
Apoa1	Adam11	Aff3	Aff3	4933400A11Rik	4933427D14Rik	Acvrl1	Adam10	Actg1	Actn4	Abl1	Abl1	Abl1	Abl2
Apoa4	Adam12	Aff4	Aff4	4933427D14Rik	Aaas	Ada	Adam17	Actn4	Actr2	Abl2	Abl2	Abl2	Abr
Apoe	Adam15	Ahctf1	Ahctf1	Aaas	Aamp	Adam8	Adam8	Actr2	Actr3	Ackr1	Ackr1	Abr	Acp4
Apoh	Adam17	Ahr	Ahr	Aamp	Abca2	Adam9	Adam9	Actr3	Adam17	Ackr3	Ackr3	Acp4	Acvr1c
Arf4	Adam19	Ahrr	Ahrr	Abca2	Abcb4	Adam10	Adamts18	Adam17	Adam23	Acod1	Acp4	Acvr1c	Acvr2a
Atp5a1	Adam1a	Aire	Akna	Abcb4	Abi1	Adam17	Adgrf5	Adam23	Adamts12	Acp4	Acpp	Acvr2a	Acvr2b
Atp5b	Adam22	Akna	Alx4	Abi1	Abi2	Adam24	Adk	Adamts7	Adamts7	Acpp	Acsl1	Acvr2b	Adarb1
Azgp1	Adam23	Alx1	Ankzf1	Abi2	Abl1	Adamts18	Adora2a	Adamts12	Adar	Acsl1	Acsl5	Adarb1	Adcy1
Bgn	Adam32	Alx3	Ap5z1	Abl1	Abl2	Adgrf5	Adora2b	Adar	Adipor1	Acsl5	Actn4	Adcy1	Adcy5
Bmp7	Adam33	Alx4	Ar	Abl2	Ablim1	Adgrg3	Adra2c	Adipoq	Adipor2	Actn4	Acvr1	Adcy5	Adgra2
Anxa2	Adam4	Ankzf1	Arhgap35	Ablim1	Ablim2	Adk	Adrb2	Adipor1	Aim2	Actrt1	Acvr1b	Adcy8	Adm
Calr	Adam5	Ap5z1	Arid1a	Ablim2	Ablim3	Adora2a	Adrm1	Adipor2	Akap6	Acvr1	Acvr1c	Adcyap1	Adnp
Canx	Adam8	Ar	Arid1b	Ablim3	Abra	Adora2b	Ager	Aim2	Akt1	Acvr1b	Acvr2a	Adgra2	Adora1
Casp14	Adam9	Arhgap35	Arid2	Abra	Abraxas2	Adora3	Agt	Akap6	Alad	Acvr1c	Acvr2b	Adgrb1	Adora2a
Cct2	Adamdec1	Arid1a	Arid3a	Abraxas2	Acaca	Adra2c	Ahr	Akt1	Alox15	Acvr2a	Acvrl1	Adipoq	Adora2b
Cct6a	Adamts1	Arid1b	Arid3b	Acaca	Ackr2	Adrb2	Aif1	Alad	Angpt1	Acvr2b	Ada	Adm	Adra1a
Cdh13	Adamts10	Arid2	Arid4a	Ackr2	Acot13	Adrm1	Alox12	Alox15	Ankrd1	Acvrl1	Adam10	Adnp	Adra2a
Cdh2	Adamts12	Arid3a	Arid4b	Acot13	Acta1	Ager	Anxa1	Angpt1	Apoa1	Ada	Adam15	Adora1	Adrb1
Cfl1	Adamts13	Arid3b	Arid5a	Acta1	Acta2	Agt	Anxa3	Ankrd1	Appl1	Adam9	Adam17	Adora2a	Adrb2
Clu	Adamts14	Arid3c	Arid5b	Acta2	Actb	Ahr	Ap1g1	Apoa1	Appl2	Adam10	Adam9	Adora2b	Aes
Coch	Adamts15	Arid4a	Arnt	Actb	Actc1	Aicda	Ap3b1	Appl1	Arg1	Adam15	Adamts12	Adora3	Afdn
Col11a1	Adamts16	Arid4b	Arnt2	Actbl2	Actg1	Aif1	Ap3d1	Appl2	Arid5b	Adam17	Adamts3	Adra1a	Ager
Col12a1	Adamts17	Arid5a	Arntl	Actc1	Actg2	Aire	Apbb1ip	Aqp4	Asah1	Adamts3	Adamtsl2	Adra2a	Agrn
Col14a1	Adamts18	Arid5b	Arntl2	Actg1	Actn1	Alox12	Apc	Arg1	Asah2	Adamts12	Adar	Adrb1	Agt
Col15a1	Adamts19	Arnt	Arx	Actg2	Actn2	Ankle1	Aplf	Arid5b	Atic	Adamtsl2	Adcy5	Adrb2	Agtr1a
Col18a1	Adamts2	Arnt2	Ascl2	Actl7a	Actn3	Anxa1	Apoe	Asah1	Atp5b	Adar	Adcyap1r1	Aes	Agtr2
Col2a1	Adamts20	Arntl	Ascl3	Actl7b	Actn4	Anxa3	App	Asah2	Axl	Adcy5	Adgra1	Afdn	Aida
Col3a1	Adamts3	Arntl2	Ascl4	Actl9	Actr10	Ap1g1	Arg1	Atic	B3gnt2	Adcyap1r1	Adgra2	Ager	Aimp1
Col4a1	Adamts4	Arx	Ash1l	Actn1	Actr1a	Ap3b1	Arg2	Atp5b	Bad	Adgra1	Adgra3	Agrn	Akap12
Col4a2	Adamts5	Ascl1	Ash2l	Actn2	Actr1b	Ap3d1	Atad5	Axl	Bag4	Adgra2	Adgrb2	Agt	Akap7
Col5a1	Adamts6	Ascl2	Atf1	Actn3	Actr2	Apbb1ip	Atg5	B3gnt2	Bbs2	Adgra3	Adgrd1	Agtr1a	Als2
Col5a2	Adamts7	Ascl3	Atf2	Actn4	Actr3	Apc	Atm	Bad	Bbs4	Adgrb1	Adgre5	Agtr2	Amer1
Col6a1	Adamts8	Ascl4	Atf3	Actr1a	Actr3b	Aplf	Atp11c	Bag4	Bcat2	Adgrb2	Adgrf4	Aida	Amotl1
Col6a2	Adamts9	Ash1l	Atf4	Actr1b	Actr6	Apoe	Atp7a	Bbs2	Bclaf1	Adgrb3	Adgrf5	Aimp1	Amotl2
Col6a3	Adamtsl1	Ash2l	Atf5	Actr2	Actr8	App	Axl	Bbs4	Birc2	Adgrd1	Adgrg1	Akap7	Anapc2
Col8a1	Adamtsl2	Atf1	Atf6	Actr3	Adam17	Arg1	Azi2	Bcat2	Birc3	Adgre1	Adgrg2	Akap12	Ank2
Col1a1	Adamtsl3	Atf2	Atf6b	Actr3b	Adam8	Arg2	B2m	Bclaf1	Brca1	Adgre4	Adgrg6	Als2	Ankrd6
Col1a2	Adamtsl4	Atf3	Atf7	Actr6	Adcy5	Astl	Bad	Birc2	Bspry	Adgre5	Adgrl1	Amer1	Anks1b
Comp	Adamtsl5	Atf4	Atoh8	Actr8	Add1	Atad5	Bag6	Birc3	C1qtnf4	Adgrf1	Adgrl2	Amer2	Ano1
Cpa3	Aebp1	Atf5	Atrx	Actr10	Add2	Atg5	Bak1	Brca1	Cacnb4	Adgrf2	Adgrl3	Amer3	Anxa1
Dmbt1	Agrn	Atf6	Atxn7	Actrt1	Add3	Atm	Batf	Bspry	Cactin	Adgrf3	Adgrl4	Amotl1	Anxa5
Hapln1	Agt	Atf6b	Bach1	Actrt2	Adgrb2	Atp7a	Batf2	Btk	Cacybp	Adgrf4	Adgrv1	Amotl2	Apba1
Vcan	Ahsg	Atf7	Bach2	Actrt3	Adora2a	Atp11c	Batf3	C1qtnf4	Capg	Adgrf5	Adipor1	Anapc2	Apba2
Ctsd	Angpt1	Atoh1	Batf	Adam8	Afap1	Axl	Bax	Cacnb4	Card14	Adgrg1	Adipor2	Ank2	Apba3
Ctsg	Angpt2	Atoh7	Batf2	Adam17	Afap1l1	Azi2	Bcl10	Cactin	Casp1	Adgrg2	Adora1	Ankrd6	Apc
Dag1	Angpt4	Atoh8	Batf3	Adcy5	Agbl2	B2m	Bcl11a	Cacybp	Casp4	Adgrg3	Adora2a	Anks1b	Apc2
Dcn	Angptl1	Atrx	Bbx	Adcy8	Agbl5	Bad	Bcl2	Calm4	Cav1	Adgrg4	Adora2b	Ano1	Apcdd1
Ddx5	Angptl2	Atxn7	Bcl11a	Adcy10	Ahi1	Bag6	Bcl3	Capg	Ccdc3	Adgrg5	Adra2a	Anxa1	Apln
Dync1h1	Angptl3	Bach1	Bcl3	Add1	Ahnak	Bak1	Bcl6	Card14	Ccl11	Adgrg6	Adrb1	Anxa5	Apoe
Dsg1a	Angptl4	Bach2	Bcl6	Add2	Aif1	Bank1	Bcr	Casp1	Ccl19	Adgrg7	Adrb2	Apba1	App
Ecm1	Angptl6	Barhl1	Bcl6b	Add3	Aif1l	Batf	Blm	Casp4	Ccl2	Adgrl1	Adrm1	Apba2	Aqp1
Edil3	Angptl7	Barhl2	Bclaf1	Adgrb2	Ajuba	Batf2	Blnk	Cav1	Ccl21a	Adgrl2	Aes	Apba3	Arc
Eef2	Anxa1	Barx1	Bhlhb9	Adora2a	Ak1	Batf3	Bloc1s3	Ccdc3	Ccl25	Adgrl3	Afap1l2	Apc	Arf1
Eif4a1	Anxa11	Barx2	Bhlhe22	Afap1	Ak5	Bax	Bloc1s4	Ccl1	Ccl5	Adgrl4	Afdn	Apc2	Arhgef7
F2	Anxa2	Batf	Bhlhe40	Afap1l1	Ak8	Bcl2	Bloc1s6	Ccl2	Ccl6	Adgrv1	Agap2	Apcdd1	Arid1b
F3	Anxa3	Batf2	Bhlhe41	Agbl2	Akap12	Bcl2a1d	Bmi1	Ccl3	Ccl7	Adipoq	Ager	Apln	Arl6
Fbln1	Anxa4	Batf3	Bmp2	Agbl4	Akap13	Bcl3	Bmp4	Ccl4	Ccl8	Adipor1	Agr2	Apoe	Arntl
Fbln2	Anxa5	Bbx	Bmyc	Agbl5	Akap5	Bcl6	Bmper	Ccl5	Ccl9	Adipor2	Agt	App	Arrb1
Fbn1	Anxa6	Bcl11a	Bnc2	Ahi1	Akap9	Bcl10	Braf	Ccl6	Cd24a	Adora1	Agtr1a	Aqp1	Arrb2
Fbn2	Anxa7	Bcl11b	Bola1	Ahnak	Akna	Bcl11a	Btla	Ccl7	Cd4	Adora2a	Agtr2	Arc	Asic1
Fgf10	Anxa8	Bcl3	Bola2	Aif1	Akt1	Bcl11b	Btnl1	Ccl8	Cd47	Adora2b	Ahi1	Arf1	Atad1
Fgfr2	Anxa9	Bcl6	Bola3	Aif1l	Aldoa	Bcr	C1galt1c1	Ccl9	Cd74	Adora3	Ahsg	Arhgef7	Atg7
Fmod	Apoa1	Bcl6b	Bptf	Ajuba	Alg2	Blm	C1qa	Ccl11	Cdc34	Adra2a	Aida	Arid1b	Atp2a2
Fn1	Apoe	Bclaf1	Brca1	Ak1	Alkbh2	Blnk	C1qtnf1	Ccl12	Cdc37	Adrb1	Aim2	Arl6	Atp2b2
Ganab	Apoh	Bhlha15	Camta1	Ak5	Alms1	Bloc1s3	C5ar1	Ccl17	Cdc42	Adrb2	Akap2	Arntl	Atp6ap2
Gapdh	Areg	Bhlha9	Camta2	Ak8	Als2	Bloc1s4	Cacnb4	Ccl19	Cdc42ep2	Adrm1	Akap7	Arrb1	Atp6v0c
Gdf10	Arf4	Bhlhb9	Carhsp1	Akap5	Ambra1	Bloc1s6	Camk2b	Ccl20	Cdc42ep4	Aes	Akr1b3	Arrb2	Atp6v1c2
Gh	Artn	Bhlhe22	Casz1	Akap9	Amot	Bmi1	Camk4	Ccl21a	Cdip1	Afap1l2	Akt1	Asic1	Atxn1
Gpc1	Aspn	Bhlhe23	Cbfb	Akap12	Amph	Bmp4	Capn3	Ccl21b	Cdk4	Afdn	Akt1s1	Aspm	Axin1
Hspa5	Atp5a1	Bhlhe40	Cdc5l	Akap13	Ank1	Bmper	Card11	Ccl21c	Cdk9	Afp	Akt2	Atad1	Axin2
Hdgf	Atp5b	Bhlhe41	Cdx1	Akap14	Ank2	Bpi	Carmil2	Ccl22	Ceacam1	Agap2	Amer1	Atg7	Axl
Hnrnpk	Atp5o	Bmp2	Cebpa	Akna	Ank3	Braf	Casp1	Ccl24	Cebpa	Ager	Amotl1	Atp2a2	Bace1
Hspa8	AW551984	Bmyc	Cebpb	Akt1	Ankra2	Bst1	Casp3	Ccl25	Cebpb	Agr2	Amotl2	Atp2b2	Bad
Hspb1	Bcam	Bnc1	Cebpd	Aldoa	Ankrd23	Btk	Cast	Ccl26	Cfl1	Agt	Angpt1	Atp6ap2	Baiap2
Hspd1	Bcan	Bnc2	Cebpg	Aldob	Ankrd26	Btla	Cav1	Ccr1	Chchd4	Agtr1a	Angpt2	Atp6v0c	Baiap3
Hsp90aa1	Bdnf	Bola1	Cebpz	Alg2	Anln	Btn1a1	Cbfb	Ccr2	Chuk	Agtr2	Angpt4	Atp6v1c2	Bambi
Hspa9	Bglap2	Bola2	Cenpt	Alkbh2	Anxa1	Btn2a2	Cblb	Ccr7	Cib1	Agxt	Angptl1	Atxn1	Bche
Sdc2	Bgn	Bola3	Champ1	Alms1	Anxa11	Btnl1	Ccdc88b	Cd4	Cnot7	Ahi1	Ankrd26	Axin1	Bcl2l1
Hspg2	Bmp1	Bptf	Cic	Alox8	Anxa2	Btnl2	Ccl19	Cd24a	Cnot9	Ahsg	Ankrd6	Axin2	Bcl7b
Ibsp	Bmp15	Brca1	Ciz1	Als2	Ap1g1	Btnl6	Ccl2	Cd47	Cntf	Aida	Anks1	Axl	Bcl9
Icam1	Bmp2	Bsx	Clock	Als2cr12	Apbb1ip	C1galt1c1	Ccl5	Cd74	Cntfr	Aim2	Ano6	Bace1	Bcl9l
Cyr61	Bmp3	Camta1	Cnot4	Ambra1	Apc	C1qa	Ccnd3	Cd300lf	Commd7	Akap2	Anxa1	Bad	Bcr
Jup	Bmp4	Camta2	Cramp1l	Amot	Apc2	C1qtnf1	Ccr9	Cdc34	Coro1a	Akap3	Anxa3	Baiap2	Bdnf
Kng1	Bmp5	Carhsp1	Creb1	Amph	Apex1	C5ar1	Cd151	Cdc37	Cpne1	Akap4	Anxa4	Baiap3	Begain
Krt1	Bmp6	Casz1	Creb3	Ank1	Apoe	Cacnb4	Cd180	Cdc42	Creb1	Akap7	Apc	Bambi	Bglap2
L1cam	Bmp7	Cbfb	Creb3l1	Ank2	App	Camk2b	Cd1d1	Cdc42ep2	Crebrf	Akr1b3	Apc2	Barx1	Bicc1
Lama1	Bmp8a	Ccdc79	Creb3l2	Ank3	Appbp2	Camk4	Cd2	Cdc42ep4	Crhbp	Akt1	Apcdd1	Bche	Birc5
Lama2	Bmp8b	Cdc5l	Creb3l3	Ankra2	Arap3	Capn3	Cd200	Cdip1	Crkl	Akt1s1	Apela	Bcl2l1	Bmp2
Lama3	Bmper	Cdx1	Creb3l4	Ankrd23	Arc	Card11	Cd24a	Cdk4	Crlf2	Akt2	Aph1a	Bcl7b	Bmp4
Lama4	Brinp2	Cdx2	Creb5	Ankrd26	Arfgef2	Carmil2	Cd274	Cdk9	Csf1	Alk	Aph1b	Bcl9	Bmp6
Lama5	Brinp3	Cdx4	Crebbp	Ankrd53	Arhgap21	Casp1	Cd276	Ceacam1	Csf1r	Amer1	Aph1c	Bcl9l	Bmp8a
Lamb1	Btc	Cebpa	Crebl2	Anln	Arhgap24	Casp3	Cd28	Cebpa	Csf2ra	Amer2	Apln	Bcr	Braf
Lamb2	C1qa	Cebpb	Crebzf	Anxa1	Arhgap26	Cast	Cd300a	Cebpb	Csf2rb	Amer3	Aplp2	Bdnf	Brd7
Rpsa	C1qb	Cebpd	Crem	Anxa2	Arhgap32	Cav1	Cd300lb	Cfl1	Csf2rb2	Amhr2	Apoa1	Begain	Brsk1
Lgals1	C1qc	Cebpe	Csrnp1	Anxa11	Arhgap35	Cbfb	Cd320	Chchd4	Csnk2b	Amotl1	Apod	Bglap2	Brsk2
Lgals3	C1ql1	Cebpg	Csrnp2	Ap1g1	Arhgap39	Cblb	Cd37	Chuk	Ctbp2	Amotl2	Apoe	Bhlha15	Bscl2
Lmna	C1ql3	Cebpz	Csrnp3	Apbb1ip	Arhgap4	Ccdc88b	Cd38	Cib1	Cth	Angpt1	App	Bicc1	Btrc
Loxl1	C1qtnf1	Cenpt	Ctcf	Apbb3	Arhgap6	Ccl2	Cd4	Cldn18	Ctr9	Angpt2	Appl1	Birc5	C1qtnf1
Lpl	C1qtnf2	Champ1	Cux1	Apc	Arhgef10	Ccl5	Cd40	Cnot7	Cx3cl1	Angpt4	Appl2	Blk	C1qtnf12
Ltbp2	C1qtnf3	Cic	Cux2	Apc2	Arhgef18	Ccl19	Cd44	Cnot9	Cx3cr1	Angptl1	Ar	Bmp2	C1qtnf3
Ltbp3	C1qtnf4	Ciz1	Cxxc1	Apex1	Arhgef2	Ccl20	Cd46	Cntf	Cxcl1	Ankrd6	Arc	Bmp4	C2cd2l
Lum	C1qtnf5	Clock	D630045J12Rik	Apoe	Arl13b	Ccn2	Cd47	Cntfr	Cxcl10	Ankrd26	Areg	Bmp6	C3
Cd93	C1qtnf6	Cnot4	Dach1	App	Arl2	Ccnd3	Cd5	Commd7	Cxcl12	Anks1	Arf4	Bmp8a	Cacna1a
Matn2	C1qtnf7	Cpxcr1	Dbp	Appbp2	Arl2bp	Ccr2	Cd59b	Coro1a	Cxcl13	Ano6	Arg1	Braf	Cacna1c
Cma1	C1qtnf9	Cramp1l	Dbx2	Arap3	Arl3	Ccr6	Cd74	Cpne1	Cxcl2	Anxa1	Arhgap35	Brd7	Cacna1d
Tpsb2	Calr	Creb1	Ddb2	Arc	Arl6	Ccr7	Cd79a	Creb1	Cxcl5	Anxa3	Arhgdia	Brsk1	Cacna1e
Rab8a	Canx	Creb3	Ddit3	Arfgef2	Arl6ip5	Ccr9	Cd80	Crebrf	Cxcl9	Anxa4	Arid5b	Brsk2	Cacna1g
Mfge8	Cbln2	Creb3l1	Deaf1	Arhgap4	Arl8a	Cd1d1	Cd81	Crhbp	Cyld	Apc	Arl13b	Bscl2	Cacna2d1
Mgp	Ccbe1	Creb3l2	Dlx5	Arhgap6	Arl8b	Cd1d2	Cd83	Crkl	Dab2ip	Apc2	Arl2bp	Btk	Cacna2d2
Mmp12	Ccl11	Creb3l3	Dmap1	Arhgap21	Armc9	Cd2	Cd84	Crlf2	Dapk1	Apcdd1	Arl3	Btrc	Cacnb1
Mmp10	Ccl19	Creb3l4	Dmrt2	Arhgap24	Arpc1a	Cd3d	Cd9	Csf1	Dapk3	Apela	Arl6	C1qtnf1	Cacnb2
Mmp11	Ccl2	Creb5	Dmrta1	Arhgap26	Arpc1b	Cd3e	Cdh17	Csf1r	Dbn1	Aph1a	Arntl	C1qtnf3	Cacnb3
Mmp13	Ccl21a	Crebbp	Dmrtc1a	Arhgap32	Arpc2	Cd3g	Cdh26	Csf2	Dcst1	Aph1b	Arrb1	C1qtnf12	Cacnb4
Mmp14	Ccl25	Crebl2	Dmtf1	Arhgap35	Arpc3	Cd4	Cdk6	Csf2ra	Ddias	Aph1c	Arrb2	C2cd2l	Cacng4
Mmp15	Ccl27a	Crebzf	Dnajc1	Arhgap39	Arpc4	Cd5	Cdkn1a	Csf2rb	Ddx41	Apln	Arrdc1	C3	Cacng5
Mmp16	Ccl28	Crem	Dnajc2	Arhgef2	Arpc5	Cd6	Ceacam1	Csf2rb2	Dhx9	Aplp2	Artn	Cacna1a	Cacng7
Mmp2	Ccl5	Crx	Dnajc21	Arhgef10	Arpc5l	Cd8a	Cebpa	Csf3	Dnaja3	Apoa1	Aspn	Cacna1b	Cadm1
Mmp24	Ccl6	Csrnp1	Dnmt1	Arhgef18	Asap1	Cd9	Cebpb	Csf3r	Dock8	Apod	Atf3	Cacna1c	Cadps
Mmp3	Ccl7	Csrnp2	Dnmt3a	Arl2	Atat1	Cd19	Cgas	Csnk2b	Dok1	Apoe	Atoh8	Cacna1d	Cadps2
Mmp7	Ccl8	Csrnp3	Dnmt3b	Arl2bp	Atf4	Cd22	Chd7	Ctbp2	Dtx1	App	Atp1a3	Cacna1e	Calcoco1
Mmp8	Ccl9	Ctcf	Dnmt3l	Arl3	Atf5	Cd24a	Chrna7	Cth	Duox1	Appl1	Atp6ap2	Cacna1g	Camk2a
Mmp9	Cct2	Ctcfl	Dpf1	Arl6	Atg14	Cd27	Chrnb2	Ctr9	Dusp1	Appl2	Atp6v0c	Cacna2d1	Camk2b
Myh9	Cct6a	Cux1	Dpf2	Arl6ip5	Atg16l1	Cd28	Clcf1	Cx3cl1	Ecm1	Ar	Atp6v1c2	Cacna2d2	Camk4
Myl6	Cd109	Cux2	Dpf3	Arl8a	Atg5	Cd37	Clec4g	Cx3cr1	Eed	Arc	Atxn1	Cacnb1	Capn10
Myoc	Cd93	Cxxc1	Dr1	Arl8b	Atg7	Cd38	Clptm1	Cxcl1	Eef1e1	Areg	Atxn7	Cacnb2	Caprin2
Ncam1	Cdh13	D630045J12Rik	Drap1	Arl13b	Atm	Cd40	Clu	Cxcl2	Egln3	Arf4	Axin1	Cacnb3	Car2
Ndp	Cdh2	Dach1	E2f1	Armc4	Atp6v0d1	Cd40lg	Cmtm7	Cxcl3	Egr1	Arg1	Axin2	Cacnb4	Car7
Nid1	Cela1	Dach2	E2f2	Armc9	Atp6v1d	Cd44	Cnr1	Cxcl5	Eif4a2	Arhgap35	Axl	Cacng2	Cask
Nid2	Cela2a	Dbp	E2f3	Arpc1a	Atxn7	Cd46	Cntf	Cxcl9	Enah	Arhgdia	B9d1	Cacng3	Cav1
Nov	Cfl1	Dbx1	E2f4	Arpc1b	Aurka	Cd47	Comp	Cxcl10	Eno1	Arid5b	Bad	Cacng4	Cav2
Ogn	Cfp	Dbx2	E2f5	Arpc2	Auts2	Cd48	Coro1a	Cxcl12	Entpd2	Arl2bp	Bag3	Cacng5	Cby1
P4hb	Chad	Ddb2	E2f6	Arpc3	Avil	Cd59b	Cplx2	Cxcl13	Epo	Arl3	Bag6	Cacng7	Ccar2
Prdx1	Chadl	Ddit3	E2f7	Arpc4	Axin1	Cd74	Cr2	Cxcl15	Eprs	Arl6	Baiap2	Cacng8	Ccdc88c
Pcolce	Chrd	Deaf1	E4f1	Arpc5	Axin2	Cd79a	Crlf2	Cxcl17	Eps8	Arl13b	Baiap2l1	Cadm1	Cckar
Pcsk6	Chrdl1	Dlx1	Ebf1	Arpc5l	B9d1	Cd79b	Crtc3	Cxcr2	Erbin	Arntl	Bak1	Cadps	Ccl2
Pdgfb	Chrdl2	Dlx2	Ebf2	Asap1	B9d2	Cd80	Csk	Cxcr3	Ereg	Arrb1	Bambi	Cadps2	Ccl5
Cfp	Cilp	Dlx3	Ebf3	Aspm	Bag2	Cd81	Ctla2a	Cxcr4	Etv3	Arrb2	Bax	Calb1	Ccnd1
Pkm	Cilp2	Dlx4	Ebf4	Atat1	Bag3	Cd83	Ctla4	Cyld	Evl	Arrdc1	Bbs2	Calb2	Ccne1
Serpine1	Ckap4	Dlx5	Egr1	Atf4	Baiap2	Cd84	Ctnnb1	Dab2ip	F2rl1	Artn	Bbs4	Calcoco1	Ccny
Plec	Clcf1	Dlx6	Egr2	Atf5	Baiap2l1	Cd86	Ctps	Dapk1	F3	Ascl1	Bbs7	Camk2a	Cd24a
Lgals3bp	Clec11a	Dmap1	Egr3	Atg5	Baiap2l2	Cd99	Ctsc	Dapk3	F830016B08Rik	Aspm	Bcar1	Camk2b	Cd34
Prkdc	Clec14a	Dmbx1	Elf1	Atg7	Bbof1	Cd151	Cx3cl1	Dbn1	Fabp4	Aspn	Bcl10	Camk4	Cd38
Prtn3	Clec1a	Dmrt1	Elf2	Atg14	Bbs1	Cd160	Cx3cr1	Dcst1	Fadd	Atf3	Bcl2	Capn10	Cd44
Psap	Clec1b	Dmrt2	Elf3	Atg16l1	Bbs2	Cd177	Cxadr	Dcstamp	Fasn	Atoh1	Bcl2l1	Caprin2	Cd68
Rac1	Clec2d	Dmrt3	Elf4	Atm	Bbs4	Cd180	Cxcl10	Ddias	Fcer1g	Atoh8	Bcl2l11	Car2	Cdc20
Ran	Clec2e	Dmrta1	Elk1	Atp6v0d1	Bbs5	Cd200	Cxcl12	Ddx41	Fer	Atp1a3	Bcl2l14	Car7	Cdc73
Rpl22	Clec2l	Dmrta2	Elk3	Atp6v1d	Bbs7	Cd209a	Cxcl5	Dhx9	Fkbp1a	Atp6ap2	Bcl2l2	Cartpt	Cdh11
Rpl27	Clec3a	Dmrtb1	Elk4	Atxn7	Bbs9	Cd209e	Cxcr5	Dnaja3	Flnb	Atp6v0c	Bcl3	Cask	Cdh2
Rpl30	Clec3b	Dmrtc1a	Elmsan1	Aunip	Bcar1	Cd226	Cygb	Dock8	Fn1	Atp6v1c2	Bcl6	Casr	Cdh3
Rpl9	Clec4a1	Dmrtc1b	Emx2	Aurka	Bcas2	Cd244a	Cyld	Dok1	Foxc1	Atxn1	Bcl7b	Cav1	Cdk14
Rps14	Clec4g	Dmrtc1c1	En1	Aurkb	Bcas3	Cd274	Cyp26b1	Dtx1	Foxf1	Atxn7	Bcl9	Cav2	Cdk16
Rps16	Clec9a	Dmrtc1c2	Eno1	Aurkc	Bccip	Cd276	D6Wsu163e	Duox1	Foxo3	Axin1	Bcl9l	Cbln1	Cdk5
Rps17	Cltc	Dmrtc2	Epas1	Auts2	Bcl10	Cd300a	Dcaf1	Duox2	Fzd4	Axin2	Bcr	Cby1	Cela1
Rps18	Clu	Dmtf1	Erf	Avil	Bcl2l1	Cd300lb	Dclre1c	Dusp1	Gab1	Axl	Bdnf	Cby3	Celf4
Rps19	Cntf	Dnajc1	Erg	Axin1	Bcl2l11	Cd300lf	Ddost	Ecm1	Gapdh	B9d1	Begain	Ccar2	Celsr1
Rps5	Coch	Dnajc2	Esr1	Axin2	Becn1	Cd320	Dgat1	Edn2	Gas6	Bad	Bend6	Ccdc88c	Celsr2
Rps7	Col11a1	Dnajc21	Esrra	B9d1	Bex4	Cdh17	Dhps	Eed	Gata3	Bag3	Bex1	Cckar	Celsr3
S100a9	Col11a2	Dnmt1	Esrrg	B9d2	Bfsp1	Cdh26	Dicer1	Eef1e1	Gba	Bag6	Bex3	Cckbr	Cep89
Apcs	Col12a1	Dnmt3a	Ets1	Bag2	Bicd1	Cdk6	Dlg1	Efhc2	Gbp10	Baiap2	Bhlhe40	Ccl2	Cfl1
Serpinf1	Col13a1	Dnmt3b	Ets2	Bag3	Bicd2	Cdkn1a	Dlg5	Egln3	Gbp2	Baiap2l1	Bhlhe41	Ccl5	Cgas
Sfrp1	Col14a1	Dnmt3l	Etv1	Baiap2	Bicdl1	Cdkn2a	Dll1	Egr1	Gbp3	Bak1	Bicc1	Ccn3	Chd7
Slpi	Col15a1	Dpf1	Etv3	Baiap2l1	Bin1	Ceacam1	Dll4	Eif4a2	Gbp4	Bambi	Bid	Ccn4	Chd8
Eftud2	Col16a1	Dpf2	Etv4	Baiap2l2	Bin2	Cebpa	Dmtn	Elavl2	Gbp5	Barx1	Birc6	Ccnd1	Chrm2
Sod1	Col17a1	Dpf3	Etv5	Bbof1	Bin3	Cebpb	Dnaja3	Enah	Gbp6	Bax	Blnk	Ccne1	Chrm3
Sod3	Col18a1	Dr1	Etv6	Bbs1	Birc5	Cftr	Dnajb9	Eno1	Gbp7	Bbs2	Bloc1s2	Ccny	Chrna7
Serpine2	Col19a1	Drap1	Ezh1	Bbs2	Birc6	Cgas	Dnase1	Entpd2	Gbp8	Bbs4	Bmp15	Ccr1	Chrnb1
Sdc3	Col1a1	E2f1	Ezh2	Bbs4	Birc7	Chd7	Dock10	Epo	Gbp9	Bbs7	Bmp2	Ccr2	Chrnb2
Tfpi2	Col1a2	E2f2	Fiz1	Bbs5	Bloc1s2	Chga	Dock11	Eprs	Gclm	Bcar1	Bmp3	Ccr5	Clcf1
Tgfb1	Col20a1	E2f3	Fli1	Bbs7	Bmf	Chrna4	Dock2	Eps8	Gfpt2	Bcl2	Bmp4	Cd24a	Clcn3
Tgfb1i1	Col22a1	E2f4	Fos	Bbs9	Bmyc	Chrna7	Dock8	Erbin	Gfra2	Bcl2a1a	Bmp5	Cd34	Clock
Tgfb2	Col23a1	E2f5	Fosb	BC048507	Bnip2	Chrnb2	Dpp4	Ereg	Gipc1	Bcl2a1b	Bmp6	Cd38	Clstn1
Tgfb3	Col24a1	E2f6	Fosl1	Bcar1	Bod1	Clcf1	Drosha	Etv3	Gldc	Bcl2a1c	Bmp7	Cd44	Clstn2
Tgfbi	Col25a1	E2f7	Fosl2	Bcas2	Bora	Clec2i	Dtx1	Evl	Gm12185	Bcl2a1d	Bmp8a	Cd68	Clstn3
Tgm2	Col26a1	E2f8	Foxc1	Bcas3	Borcs5	Clec4a2	Dusp10	F2rl1	Gm13283	Bcl2l1	Bmp8b	Cdc20	Cltrn
Thbs1	Col27a1	E4f1	Foxc2	Bccip	Brca1	Clec4d	Dusp22	F3	Gm4841	Bcl2l2	Bmper	Cdc73	Cnih2
Thbs2	Col28a1	Ebf1	Foxd1	Bcl2l1	Brca2	Clec4e	Dusp3	F830016B08Rik	Gm4951	Bcl2l10	Bmpr1a	Cdh1	Cnih3
Thbs4	Col2a1	Ebf2	Foxd2	Bcl2l11	Brcc3	Clec4f	Dysf	Fabp4	Gnpnat1	Bcl2l11	Bmpr1b	Cdh2	Cnr1
Timp1	Col3a1	Ebf3	Foxf1	Bcl10	Brk1	Clec4g	Efnb1	Fadd	Gpd1	Bcl2l14	Bmpr2	Cdh3	Cntf
Timp2	Col4a1	Ebf4	Foxf2	Becn1	Brsk1	Clptm1	Efnb2	Fasn	Gper1	Bcl3	Boc	Cdh8	Cntn2
Timp3	Col4a2	Egr1	Foxg1	Bex4	Brsk2	Clu	Efnb3	Fcer1g	Gpr35	Bcl6	Bok	Cdh11	Cntnap4
Tnc	Col4a3	Egr2	Foxj2	Bfsp1	Bsn	Cmtm7	Egfr	Fer	Gpr75	Bcl7b	Braf	Cdk5	Col1a1
Hsp90b1	Col4a4	Egr3	Foxj3	Bfsp2	Bub1b	Cnr1	Egr1	Fgf4	Gps2	Bcl9	Brca1	Cdk14	Cpe
Plscr1	Col4a5	Egr4	Foxk1	Bicd1	Bysl	Cnr2	Egr3	Fkbp1a	Grem2	Bcl9l	Brd7	Cdk16	Cpeb1
Tubb5	Col4a6	Ehf	Foxk2	Bicd2	C2cd3	Cntf	Eif2ak4	Flnb	Grk2	Bcl10	Bscl2	Cel	Cpeb3
Vim	Col5a1	Elf1	Foxl1	Bicdl1	C2cd5	Comp	Elf4	Flt3	Gsdme	Bcr	Btbd11	Cela1	Cplx2
Vtn	Col5a2	Elf2	Foxm1	Bin1	Cabcoco1	Coro1a	Emilin1	Fn1	Gsk3a	Bdnf	Btc	Celf4	Cpt1a
Vwf	Col5a3	Elf3	Foxn2	Bin2	Cabyr	Cplx2	Enpp3	Foxc1	Gsk3b	Begain	Btla	Celsr1	Cpz
Wnt2	Col6a1	Elf4	Foxn3	Bin3	Cald1	Cr2	Entpd1	Foxd3	Gsn	Bend6	Btnl1	Celsr2	Creb1
Zp1	Col6a2	Elf5	Foxo1	Birc5	Camk2b	Crhr1	Entpd2	Foxf1	Gstt2	Bex1	Btrc	Celsr3	Crhbp
Zp2	Col6a3	Elk1	Foxo3	Birc6	Camk2n2	Crip3	Ep300	Foxh1	Gtf2h1	Bex3	C1qtnf12	Cep89	Crhr2
Zp3	Col6a4	Elk3	Foxo4	Birc7	Camsap1	Crlf2	Ephb4	Foxo3	H2-Ab1	Bhlhe40	C1qtnf4	Cer1	Crtc1
Fbln5	Col6a5	Elk4	Foxo6	Bloc1s2	Camsap2	Crtc3	Ephb6	Fzd4	H2-Q7	Bhlhe41	C2cd3	Cfc1	Cry1
Mmp17	Col6a6	Elmsan1	Foxp1	Bmf	Camsap3	Csf2	Epo	Gab1	Hax1	Bicc1	C2cd5	Cfl1	Cry2
Plod3	Col7a1	Emx1	Foxp2	Bmyc	Cap1	Csk	Erbb2	Gapdh	Hcls1	Bid	C3	Cftr	Csnk1a1
Mmp23	Col8a1	Emx2	Foxp3	Bnip2	Cap2	Cst7	Ercc1	Gas6	Hdgf	Birc6	C3ar1	Cga	Csnk1d
Omd	Col8a2	En1	Foxp4	Bod1	Capg	Ctla2a	Evl	Gata3	Hells	Blk	C5ar1	Cgas	Csnk1e
Rps3	Col9a1	En2	Foxq1	Bora	Capn10	Ctla4	Exo1	Gba	Hipk1	Blnk	C5ar2	Chat	Csnk1g1
Rps11	Col9a2	Eno1	Foxs1	Borcs5	Capn6	Ctnnb1	Exosc3	Gbp2	Hist2h2be	Bloc1s2	Cacnb3	Chd7	Csnk1g2
Atp5o	Col9a3	Eomes	Fubp1	Brca1	Caprin2	Ctps	F2r	Gbp2b	Hk2	Bmp2	Cacnb4	Chd8	Csnk1g3
Igfbp7	Colec10	Epas1	Fubp3	Brca2	Capza1	Ctsc	F2rl1	Gbp3	Hmgb1	Bmp3	Cacng4	Chga	Csnk2a1
Mmp20	Colec11	Erf	Gabpa	Brcc3	Capza2	Cx3cl1	F8	Gbp4	Hnrnph1	Bmp4	Cacng5	Chrm1	Csnk2a2
Lmcd1	Colec12	Erg	Gabpb1	Brk1	Capzb	Cx3cr1	Fadd	Gbp5	Hnrnpu	Bmp5	Cacng7	Chrm2	Csnk2b
Mfap5	Colq	Esr1	Gabpb2	Brsk1	Carmil1	Cxadr	Fam49b	Gbp6	Hpx	Bmp6	Cactin	Chrm3	Cspg5
Postn	Comp	Esr2	Gata2	Brsk2	Carmil2	Cxcl5	Fanca	Gbp7	Hsp90ab1	Bmp7	Cadm4	Chrm4	Ctbp2
Hnrnpu	Cpxm2	Esrra	Gata3	Bsn	Casc1	Cxcl10	Fancd2	Gbp8	Hspa5	Bmp8a	Calcoco1	Chrm5	Ctdnep1
Col5a3	Creld1	Esrrb	Gata4	Bub1b	Catip	Cxcl12	Fas	Gbp9	Hspd1	Bmp8b	Calcr	Chrna1	Cthrc1
Cpxm2	Creld2	Esrrg	Gata5	Bysl	Cavin2	Cxcr2	Fbxo7	Gbp10	Htra2	Bmp10	Calcrl	Chrna2	Ctnnb1
Htra1	Crhbp	Esx1	Gata6	C2cd3	Cbx1	Cxcr4	Fcer1g	Gclm	Hyal1	Bmp15	Camk2a	Chrna3	Ctnnbip1
Pfkp	Crim1	Ets1	Gatad1	C2cd5	Cbx3	Cxcr5	Fcgr2b	Gfi1	Hyal2	Bmper	Caml	Chrna4	Ctr9
Dpt	Crispld1	Ets2	Gatad2a	Cabcoco1	Cby1	Cygb	Fcgr3	Gfpt2	Hyal3	Bmpr1a	Caprin2	Chrna5	Cul3
Bcam	Crispld2	Etv1	Gatad2b	Cabyr	Cc2d1a	Cyld	Fer	Gfra2	Icam1	Bmpr1b	Card14	Chrna6	Cux2
Rpl35a	Crlf1	Etv2	Gbx1	Calb1	Cc2d2a	Cyp26b1	Fermt3	Gipc1	Ifi203	Bmpr2	Carmil2	Chrna7	Cx3cl1
Mmp19	Crlf3	Etv3	Gcfc2	Calb2	Ccdc102a	D6Wsu163e	Fes	Gldc	Ifi204	Bmx	Casp1	Chrna9	Cx3cr1
Rpl23	Crnn	Etv3l	Gli1	Calcoco2	Ccdc114	Dcaf1	Fgf10	Gm2564	Ifi205	Boc	Casp2	Chrna10	Cxadr
Serpinb1a	Csf1	Etv4	Gli2	Cald1	Ccdc116	Dclre1c	Fkbp1a	Gm4841	Ifi208	Bok	Casp3	Chrnb1	Cxcl13
Aspn	Cspg4	Etv5	Gli3	Camk2b	Ccdc120	Dcstamp	Fkbp1b	Gm4951	Ifi211	Braf	Casp4	Chrnb2	Cxxc4
Clec14a	Cspg5	Etv6	Glis1	Camk2n2	Ccdc124	Ddost	Flot2	Gm5431	Ifi47	Brca1	Casp8	Chrnb3	Cyb5r4
Rpl11	Cst3	Evx1	Glis2	Camsap1	Ccdc14	Dgat1	Fn1	Gm12185	Ifit1	Brd7	Casp8ap2	Chrnb4	Cyfip1
Rps10	Cst6	Evx2	Glis3	Camsap2	Ccdc141	Dhps	Fnip1	Gm13271	Ifit2	Bscl2	Cav1	Chrnd	Cyld
Cltc	Cstb	Ezh1	Gm6712	Camsap3	Ccdc146	Dicer1	Foxf1	Gm13272	Ifit3	Btbd11	Cav2	Chrne	Cyp46a1
Rps20	Ctf1	Ezh2	Gmeb1	Cap1	Ccdc15	Dlg1	Foxp1	Gm13275	Ifitm1	Btc	Cav3	Chrng	Cyth1
Tomm20	Ctgf	Fam170a	Gmeb2	Cap2	Ccdc155	Dlg5	Foxp3	Gm13276	Ifitm2	Btk	Cbfa2t2	Clcf1	Daam1
Rps13	Cthrc1	Ferd3l	Gon4l	Capg	Ccdc181	Dll1	Fyb	Gm13277	Ifitm3	Btla	Cbl	Clcn3	Daam2
Zg16	Ctsa	Fev	Grhl1	Capn6	Ccdc28b	Dll4	Fyn	Gm13283	Ifnar1	Btn1a1	Cblb	Clock	Dab2
Hist1h4h	Ctsb	Fezf1	Gsc	Capn10	Ccdc38	Dmtn	Fzd5	Gm21970	Ifnar2	Btn2a2	Cblc	Clstn1	Dab2ip
Pxdn	Ctsc	Fezf2	Gtf2i	Caprin2	Ccdc39	Dnaja3	Fzd6	Gm43302	Ifngr1	Btnl1	Cby1	Clstn2	Dact1
Mmrn1	Ctsd	Figla	Gtf3a	Capza1	Ccdc40	Dnajb9	Fzd7	Gm45717	Ifngr2	Btnl2	Cc2d2a	Clstn3	Dact2
Sfpq	Ctse	Fiz1	Gzf1	Capza2	Ccdc50	Dnase1	Fzd8	Gnpnat1	Ifnlr1	Btnl4	Ccar2	Cltrn	Dact3
Rarres2	Ctsf	Fli1	Hand1	Capza3	Ccdc6	Dnase1l3	Fzd9	Gpd1	Ifnz	Btnl6	Ccbe1	Cnih2	Dag1
Fgfbp3	Ctsh	Fos	Hand2	Capzb	Ccdc61	Dock2	Gab2	Gper1	Igtp	Btnl9	Ccdc3	Cnih3	Dagla
Spock3	Ctsk	Fosb	Hbp1	Carmil1	Ccdc63	Dock8	Gadd45g	Gpr35	Iigp1	Btnl10	Ccdc88c	Cnr1	Daglb
Sost	Ctsl	Fosl1	Hdx	Carmil2	Ccdc65	Dock10	Gal	Gpr75	Ikbkb	Btrc	Ccl11	Cnr2	Dapk3
Spp2	Ctso	Fosl2	Hes1	Casc1	Ccdc66	Dock11	Gas6	Gps2	Ikbke	C1qtnf4	Ccl19	Cntf	Dbi
Rps25	Ctss	Foxa1	Hes6	Casp14	Ccdc68	Dpp4	Gata2	Grem2	Il10rb	C1qtnf12	Ccl2	Cntn2	Dbn1
Mfap4	Ctsz	Foxa2	Hes7	Cass4	Ccdc69	Drosha	Gata3	Grk2	Il11ra1	C2cd3	Ccl21a	Cntnap4	Ddb1
2010005H15Rik	Cx3cl1	Foxa3	Hey1	Catip	Ccdc77	Dtx1	Gbf1	Gsdme	Il12rb1	C2cd5	Ccl25	Col1a1	Ddit3
Hnrnpm	Cxcl1	Foxb1	Hey2	Cavin2	Ccdc78	Dusp3	Gclc	Gsk3a	Il13ra1	C3	Ccl5	Cpe	Ddx3x
Tnxb	Cxcl10	Foxb2	Heyl	Cbx1	Ccdc8	Dusp10	Gimap1	Gsk3b	Il15	C3ar1	Ccl6	Cpeb1	Dgat1
Mmp1a	Cxcl12	Foxc1	Hic1	Cbx3	Ccdc81	Dusp22	Git1	Gsn	Il15ra	C5ar1	Ccl7	Cpeb3	Dgkb
Mmp1b	Cxcl13	Foxc2	Hic2	Cby1	Ccdc85b	Duxbl1	Gja1	Gstt2	Il17ra	C5ar2	Ccl8	Cplx1	Dgke
Tinagl1	Cxcl14	Foxd1	Hif1a	Cby3	Ccdc88a	Dysf	Gli3	Gtf2h1	Il17rb	Cacna1f	Ccl9	Cplx2	Dgki
Loxl2	Cxcl2	Foxd2	Hif3a	Cc2d1a	Ccdc88b	Ebi3	Glmn	H2-Ab1	Il17rc	Cacnb3	Ccnd1	Cplx3	Dhh
Hist2h4	Cxcl5	Foxd3	Hinfp	Cc2d2a	Ccdc88c	Edn2	Gm13283	H2-Q7	Il17rd	Cacnb4	Ccnd3	Cplx4	Dio2
Hadha	Cxcl9	Foxd4	Hivep1	Ccdc6	Ccdc92	Efnb1	Gna13	H2-Q9	Il17re	Cacng2	Ccne1	Cpt1a	Disc1
Emilin1	Cyr61	Foxe1	Hivep2	Ccdc8	Ccdc96	Efnb2	Gnas	Hax1	Il18	Cacng3	Ccny	Cpz	Dixdc1
Rpn1	Dag1	Foxe3	Hivep3	Ccdc13	Cchcr1	Efnb3	Gnrh1	Hcls1	Il18rap	Cacng4	Cd109	Creb1	Dkk2
Mmrn2	Dcn	Foxf1	Hlf	Ccdc14	Ccin	Egfr	Gon4l	Hdgf	Il1a	Cacng5	Cd14	Crh	Dkk3
Col16a1	Ddx5	Foxf2	Hltf	Ccdc15	Ccnb2	Egr1	Gp1ba	Hells	Il1b	Cacng7	Cd151	Crhbp	Dlg1
Ltbp4	Dhh	Foxg1	Hlx	Ccdc28b	Ccne1	Egr3	Gpam	Hipk1	Il1r1	Cacng8	Cd180	Crhr1	Dlg2
Dsp	Dmp1	Foxh1	Hmbox1	Ccdc38	Ccne2	Eif2ak4	Gper1	Hist2h2be	Il1r2	Cactin	Cd247	Crhr2	Dlg3
Npnt	Dpt	Foxi1	Hmg20a	Ccdc39	Ccnf	Elf4	Gpnmb	Hk2	Il1rap	Cadm4	Cd24a	Crtc1	Dlg4
Prelp	Dsp	Foxi2	Hmg20b	Ccdc40	Ccp110	Emilin1	Gpr18	Hmgb1	Il1rn	Calcoco1	Cd274	Cry1	Dlgap1
A1bg	Dync1h1	Foxi3	Hmga1	Ccdc50	Ccsap	Enpp3	Gpr183	Hnrnph1	Il20ra	Calcr	Cd276	Cry2	Dll1
Mmp28	Ecm1	Foxj1	Hmga2	Ccdc61	Ccser2	Entpd1	Gps2	Hnrnpu	Il20rb	Calcrl	Cd28	Csnk1a1	Dlx5
Cspg4	Ecm2	Foxj2	Hmgxb3	Ccdc63	Cct2	Entpd2	Grn	Hpx	Il22ra2	Camk2a	Cd300a	Csnk1d	Dmpk
Col26a1	Eda	Foxj3	Hmgxb4	Ccdc65	Cct3	Eomes	Gsk3b	Hsp84-2	Il2rb	Caml	Cd36	Csnk1e	Dnm1
Flna	Edil3	Foxk1	Hnf1a	Ccdc66	Cct4	Ep300	Gsn	Hsp90ab1	Il2rg	Caprin2	Cd37	Csnk1g1	Dnm1l
Thsd4	Eef2	Foxk2	Hnrnpk	Ccdc68	Cct5	Ephb1	H2-Aa	Hspa5	Il3ra	Card14	Cd38	Csnk1g2	Doc2a
Csta1	Efemp1	Foxl1	Homez	Ccdc69	Cct6a	Ephb4	H2-Ab1	Hspd1	Il6	Carmil2	Cd4	Csnk1g3	Doc2b
Col28a1	Efemp2	Foxl2	Hopx	Ccdc77	Cct7	Ephb6	H2-DMa	Htra2	Il6ra	Casp1	Cd40	Csnk2a1	Doc2g
Cilp	Eftud2	Foxm1	Hoxa1	Ccdc78	Cct8	Epo	H2-M3	Hyal1	Il6st	Casp2	Cd44	Csnk2a2	Draxin
Chadl	Egf	Foxn1	Hoxa10	Ccdc81	Cd2ap	Erbb2	H2-T23	Hyal2	Il7	Casp3	Cd46	Csnk2b	Drd1
Mmp21	Egfl6	Foxn2	Hoxa11	Ccdc85b	Cdc14a	Ercc1	Hdac5	Hyal3	Ilk	Casp4	Cd47	Cspg5	Drd4
Ckap4	Egfl7	Foxn3	Hoxa13	Ccdc88a	Cdc14b	Evl	Hdac7	Icam1	Impdh2	Casp8	Cd59a	Ctbp2	Dtnbp1
Efemp1	Egfl8	Foxn4	Hoxa2	Ccdc88b	Cdc16	Exo1	Hdac9	Ierepo2	Inpp5k	Casp8ap2	Cd63	Ctdnep1	Dvl1
Adamts10	Egflam	Foxo1	Hoxa3	Ccdc88c	Cdc20	Exosc3	Hectd1	Ifi47	Irak1	Cav1	Cd74	Cthrc1	Dvl2
Dsg1b	Egln1	Foxo3	Hoxa4	Ccdc92	Cdc25b	Exosc6	Hells	Ifi202b	Irak2	Cav2	Cd79a	Ctnnb1	Dvl3
Lamc1	Egln2	Foxo4	Hoxa5	Ccdc96	Cdc27	F2	Hes1	Ifi203	Irak3	Cav3	Cd80	Ctnnbip1	Dynll1
Sbspon	Egln3	Foxo6	Hoxa6	Ccdc102a	Cdc42	F2r	Hfe	Ifi204	Irak4	Cbfa2t2	Cd81	Ctnnd1	Eda
Tubb4b	Eif4a1	Foxp1	Hoxa7	Ccdc113	Cdc42bpa	F2rl1	Hlx	Ifi205	Irf1	Cbl	Cd82	Ctnnd2	Edn1
Nppa	Elfn1	Foxp2	Hoxa9	Ccdc114	Cdc42bpb	F8	Hmgb1	Ifi208	Irf3	Cblb	Cd84	Ctr9	Edn3
Fras1	Eln	Foxp3	Hoxb13	Ccdc116	Cdc42bpg	Fadd	Hmgb3	Ifi209	Irf5	Cblc	Cd9	Cul3	Efna5
Spon1	Emcn	Foxp4	Hoxb2	Ccdc120	Cdc42ep1	Fam49b	Hmox1	Ifi211	Irf7	Cbln1	Cdc37	Cux2	Efnb3
Adamts12	Emid1	Foxq1	Hoxb3	Ccdc124	Cdc42ep2	Fanca	Hnf1a	Ifi214	Irf8	Cby1	Cdc73	Cx3cl1	Egf
Mmp25	Emilin1	Foxr1	Hoxb4	Ccdc141	Cdc42ep3	Fancd2	Hoxa9	Ifit1	Irgm1	Cby3	Cdh13	Cx3cr1	Egfr
Adamts4	Emilin2	Foxr2	Hoxb5	Ccdc146	Cdc42ep4	Fas	Hprt	Ifit2	Irgm2	Cc2d2a	Cdh17	Cxadr	Egln1
Podn	Emilin3	Foxs1	Hoxb6	Ccdc151	Cdc42ep5	Fbxo7	Hps1	Ifit3	Jagn1	Ccar2	Cdh2	Cxcl13	Egr1
Podnl1	Epo	Fubp1	Hoxb7	Ccdc155	Cdc42se1	Fcer1a	Hs1bp3	Ifitm1	Jak1	Ccbe1	Cdh3	Cxxc4	Egr3
Col6a6	Epyc	Fubp3	Hoxb8	Ccdc181	Cdc42se2	Fcer1g	Hsp90aa1	Ifitm2	Jak2	Ccdc3	Cdh5	Cyb5r4	Eif2ak4
Vwa1	Ereg	Gabpa	Hoxc10	Ccdc187	Cdc45	Fcgr2b	Hspd1	Ifitm3	Jak3	Ccdc88c	Cdh6	Cyfip1	Eif4a3
Emilin2	Esm1	Gabpb1	Hoxc11	Cchcr1	Cdc6	Fcgr3	Hsph1	Ifitm6	Jarid2	Ccl1	Cdip1	Cyld	Eif4e
Rps15a	F13a1	Gabpb2	Hoxc13	Ccin	Cdc7	Fcgr4	Hyal2	Ifitm7	Kars	Ccl2	Cdk14	Cyp2j5	Eif4ebp2
Ltbp1	F3	Gata1	Hoxc4	Ccna1	Cdca8	Fcrl1	Icam1	Ifna1	Kat6b	Ccl3	Cdk4	Cyp19a1	Elavl4
Rpl12	Fam20a	Gata2	Hoxc5	Ccnb1	Cdh2	Fer	Icos	Ifna2	Kdm3a	Ccl4	Cdk5	Cyp46a1	Emd
Ssc5d	Fam20b	Gata3	Hoxc6	Ccnb2	Cdh23	Fermt3	Icosl	Ifna4	Kdm5b	Ccl5	Cdk5r1	Cyth1	Enho
Emilin3	Fam20c	Gata4	Hoxc8	Ccnb3	Cdk1	Fes	Id2	Ifna5	Keap1	Ccl6	Cdk6	Daam1	Ensa
Sbsn	Fbln1	Gata5	Hoxc9	Ccne1	Cdk10	Fga	Ido1	Ifna6	Khsrp	Ccl7	Cdkn1b	Daam2	Eny2
Flnb	Fbln2	Gata6	Hoxd10	Ccne2	Cdk16	Fgb	Ifnar1	Ifna7	Kif16b	Ccl8	Cdkn2b	Dab2	Epha4
Hist1h4c	Fbln5	Gatad1	Hoxd11	Ccnf	Cdk2	Fgf10	Ifnz	Ifna9	Kif5b	Ccl9	Cdon	Dab2ip	Epha5
Hist1h4d	Fbln7	Gatad2a	Hoxd13	Ccp110	Cdk2ap2	Fgg	Igbp1	Ifna11	Kit	Ccl11	Ceacam1	Dact1	Ephb2
Hist1h4f	Fbn1	Gatad2b	Hoxd3	Ccsap	Cdk5	Fgr	Igf1	Ifna12	Klf4	Ccl12	Cebpa	Dact2	Epm2a
Hist1h4i	Fbn2	Gbx1	Hoxd8	Ccser2	Cdk5rap2	Fkbp1a	Igf2	Ifna13	Klf5	Ccl17	Cela1	Dact3	Erbb4
Hist1h4j	Fgf1	Gbx2	Hoxd9	Cct2	Cdk5rap3	Fkbp1b	Igfbp2	Ifna14	Klf6	Ccl19	Celf4	Dag1	Erc1
Hist1h4k	Fgf10	Gcfc2	Hsf1	Cct3	Cdk6	Flot2	Ihh	Ifna15	Kras	Ccl20	Celsr1	Dagla	Erc2
Hist1h4n	Fgf11	Gcm1	Hsf2	Cct4	Cdk7	Flt3	Il11ra1	Ifna16	Krt18	Ccl21a	Celsr2	Daglb	Ereg
Lefty2	Fgf12	Gcm2	Hsf4	Cct5	Cdkl2	Flt3l	Il12a	Ifnab	Krt8	Ccl21b	Celsr3	Dapk3	Etv5
Hist4h4	Fgf13	Gfi1	Id1	Cct6a	Cdkl5	Fn1	Il12rb1	Ifnar1	Laptm5	Ccl21c	Cenpj	Dbi	Exoc3l
Hist1h4a	Fgf14	Gfi1b	Id2	Cct7	Cenpe	Fnip1	Il13ra2	Ifnar2	Ldlrap1	Ccl22	Cep57	Dbn1	Exoc4
Hist1h4b	Fgf16	Gli1	Id3	Cct8	Cenpf	Foxf1	Il15	Ifnb1	Lef1	Ccl24	Cfl1	Dcc	F2r
Col8a2	Fgf18	Gli2	Id4	Cd2ap	Cenpj	Foxj1	Il15ra	Ifne	Lepr	Ccl25	Cflar	Dcdc2a	Fam107a
Tgm4	Fgf2	Gli3	Ikzf2	Cdc6	Cenpq	Foxn1	Il17ra	Ifng	Lifr	Ccl26	Chac1	Ddb1	Fam129b
Egfl7	Fgf20	Glis1	Ikzf4	Cdc7	Cenpu	Foxp1	Il18	Ifngr1	Lims1	Ccn1	Chd8	Ddit3	Fam53b
Kng2	Fgf5	Glis2	Ikzf5	Cdc14a	Cenpv	Foxp3	Il18rap	Ifngr2	Lox	Ccn2	Chmp6	Ddx3x	Farp1
Hmcn2	Fgf7	Glis3	Irf1	Cdc14b	Cep104	Fpr2	Il1b	Ifnk	Lrat	Ccn3	Chn1	Depdc1b	Fbxl20
Hist1h4m	Fgf9	Gm13154	Irf2	Cdc16	Cep112	Fut7	Il1rl1	Ifnlr1	Lrba	Ccn4	Chrd	Dgat1	Fbxw11
5430419D17Rik	Fgfbp3	Gm22	Irf3	Cdc20	Cep120	Fyb	Il1rl2	Ifnz	Lrch1	Ccnd1	Chrdl1	Dgkb	Fbxw4
Abi3bp	Fgfr2	Gm4944	Irf4	Cdc25b	Cep126	Fyn	Il20rb	Igtp	Lrrc2	Ccnd3	Chrdl2	Dgke	Fcgr2b
Adipoq	Fgl1	Gm5581	Irf5	Cdc27	Cep128	Fzd5	Il27	Iigp1	Lsm14a	Ccne1	Chrna7	Dgki	Fchsd1
Ambn	Fgl2	Gm6712	Irf7	Cdc42	Cep131	Fzd6	Il27ra	Ikbkb	Lsp1	Ccny	Chst11	Dhh	Fchsd2
Amelx	Flna	Gm8008	Irf8	Cdc42bpa	Cep135	Fzd7	Il2ra	Ikbke	Mapk1	Ccr1	Chsy1	Dio2	Fermt2
AW551984	Flnb	Gmeb1	Irf9	Cdc42bpb	Cep152	Fzd8	Il2rb	Il1a	Mapk11	Ccr2	Chuk	Disc1	Fgf10
Bglap2	Fmod	Gmeb2	Irx3	Cdc42bpg	Cep162	Fzd9	Il2rg	Il1b	Mapk13	Ccr7	Cib1	Dixdc1	Fgf12
Bglap3	Fn1	Gon4l	Isl1	Cdc42ep1	Cep164	Gab2	Il33	Il1f5	Mapk14	Cd3d	Cidea	Dkk1	Fgf14
Bmper	Fndc1	Grhl1	Isl2	Cdc42ep2	Cep170	Gadd45g	Il4	Il1f6	Mapk3	Cd3e	Cilp	Dkk2	Fgf2
Bsph1	Fndc7	Grhl2	Jarid2	Cdc42ep3	Cep170b	Gal	Il4ra	Il1f8	Mat2a	Cd3g	Cish	Dkk3	Fgf7
Bsph2	Fras1	Grhl3	Jazf1	Cdc42ep4	Cep19	Gapt	Il6	Il1f9	Mavs	Cd4	Cited1	Dkk4	Fgf9
Cdcp2	Frem1	Gsc	Jdp2	Cdc42ep5	Cep192	Gas6	Il6ra	Il1f10	Mcm2	Cd6	Cited2	Dkkl1	Fgfbp3
Cilp2	Frem2	Gsc2	Jun	Cdc42se1	Cep250	Gata1	Il6st	Il1r1	Med1	Cd8a	Clasp2	Dlg1	Fgfr1
Colq	Frzb	Gsx1	Junb	Cdc42se2	Cep290	Gata2	Il7	Il1r2	Mga	Cd9	Clcf1	Dlg2	Fgfr2
Creld1	Fst	Gsx2	Jund	Cdc45	Cep295	Gata3	Impdh1	Il1rap	Mir100	Cd14	Cldn5	Dlg3	Fgfr3
Creld2	Fstl1	Gtf2i	Kat5	Cdca8	Cep295nl	Gbf1	Impdh2	Il1rn	Mir199a-1	Cd19	Clec1b	Dlg4	Fgfr4
Crim1	Fstl3	Gtf3a	Kat6a	Cdh1	Cep350	Gclc	Inpp5d	Il2rb	Mir199a-2	Cd22	Cln3	Dlgap1	Fjx1
Crispld1	Ganab	Gzf1	Kat6b	Cdh2	Cep41	Gimap1	Ins2	Il2rg	Mir24-2	Cd24a	Cluap1	Dlgap2	Fkbp1b
Crispld2	Gapdh	Hand1	Kat7	Cdh23	Cep44	Git1	Irf1	Il3	Mir27a	Cd27	Cmklr1	Dll1	Flna
Ctgf	Gas6	Hand2	Kat8	Cdk1	Cep57	Gja1	Irf2bp2	Il3ra	Mir671	Cd28	Cmtm3	Dlx5	Flot1
Cthrc1	Gdf1	Hbp1	Kcmf1	Cdk2	Cep57l1	Gjd4	Irf4	Il5	Mkks	Cd36	Cnih2	Dmpk	Fmr1
Ddx26b	Gdf10	Hdx	Kcnip3	Cdk2ap2	Cep63	Gli3	Irs2	Il5ra	Mkrn1	Cd37	Cnih3	Dnm1	Folr1
Dmp1	Gdf11	Helt	Kdm2a	Cdk5	Cep68	Glmn	Itch	Il6	Mme	Cd38	Cnmd	Dnm1l	Foxd1
Dspp	Gdf15	Hes1	Kdm5a	Cdk5rap2	Cep70	Gm13271	Itfg2	Il6ra	Mndal	Cd40	Cnot7	Doc2a	Foxl1
Ecm2	Gdf5	Hes2	Kdm5b	Cdk5rap3	Cep72	Gm13272	Itga2b	Il6st	Mpc1	Cd44	Cnot9	Doc2b	Foxo1
Efemp2	Gdf6	Hes3	Kdm5c	Cdk6	Cep76	Gm13275	Itgal	Il7	Mras	Cd46	Cntf	Doc2g	Foxo3
Egfem1	Gdf9	Hes5	Kdm5d	Cdk7	Cep78	Gm13276	Itgav	Il10ra	Mrc1	Cd47	Cntfr	Draxin	Frat2
Egflam	Gdnf	Hes6	Khsrp	Cdk10	Cep83	Gm13277	Itgb2	Il10rb	Mrpl15	Cd53	Cntn1	Drd1	Frzb
Eln	Gldn	Hes7	Klf1	Cdk16	Cep85	Gm13283	Itgb3	Il11ra1	Msc	Cd59a	Cntn2	Drd2	Fuz
Emid1	Gm13283	Hesx1	Klf10	Cdkl2	Cep85l	Gna13	Itm2a	Il11ra2	Mt3	Cd63	Cntn6	Drd3	Fyn
Fbln7	Gm4787	Hey1	Klf11	Cdkl5	Cep89	Gnas	Itpkb	Il12b	Mtf2	Cd70	Col1a1	Drd4	Fzd1
Fga	Gpc1	Hey2	Klf12	Cenpe	Cep95	Gnrh1	Jag2	Il12rb1	Mul1	Cd74	Col1a2	Drd5	Fzd10
Fgb	Gpc2	Heyl	Klf13	Cenpf	Cep97	Gon4l	Jak2	Il13	Mybl2	Cd79a	Col2a1	Dtnbp1	Fzd2
Fgg	Gpc3	Hhex	Klf14	Cenpj	Cetn2	Gp1ba	Jak3	Il13ra1	Myc	Cd79b	Col3a1	Dvl1	Fzd3
Fgl1	Gpc4	Hic1	Klf15	Cenpq	Cetn3	Gp5	Jaml	Il15	Myd88	Cd80	Col4a1	Dvl2	Fzd4
Fgl2	Gpc6	Hic2	Klf16	Cenpu	Cetn4	Gpam	Jmjd6	Il15ra	Mylk3	Cd81	Col4a2	Dvl3	Fzd5
Fndc1	Grem1	Hif1a	Klf2	Cenpv	Cfap100	Gper1	Jun	Il17a	Mynn	Cd82	Col4a3	Dynll1	Fzd6
Fndc7	Hadha	Hif3a	Klf3	Cep19	Cfap126	Gpnmb	Kars	Il17ra	Myo18a	Cd84	Col4a5	Eda	Fzd7
Fndc8	Hapln1	Hinfp	Klf4	Cep41	Cfap157	Gpr18	Kat2a	Il17rb	Myo1c	Cd86	Col4a6	Edn1	Fzd8
Gas6	Hapln3	Hivep1	Klf5	Cep44	Cfap20	Gpr183	Kdelr1	Il17rc	Ncapg2	Cd109	Commd7	Edn2	Fzd9
Gldn	Hapln4	Hivep2	Klf6	Cep55	Cfap221	Gps2	Kit	Il17rd	Ncl	Cd151	Comp	Edn3	G3bp1
Hmcn1	Hbegf	Hivep3	Klf7	Cep57	Cfap298	Grn	Klf5	Il17re	Nfat5	Cd160	Coro1a	Efna5	Gabbr1
Igfals	Hcfc1	Hkr1	Klf8	Cep57l1	Cfap300	Gsk3b	Kmt2e	Il18	Nfe2l2	Cd177	Cpe	Efnb3	Gabra1
Igfbp1	Hcfc2	Hlf	Klf9	Cep63	Cfap44	Gsn	Lag3	Il18r1	Nfil3	Cd180	Cpeb4	Egf	Gabra2
Igfbp2	Hdgf	Hltf	Kmt2a	Cep68	Cfap54	H2-Aa	Lamp1	Il18rap	Nfkb1	Cd226	Cpne1	Egfr	Gabra3
Igfbp3	Hgf	Hlx	Kmt2b	Cep70	Cfap73	H2-Ab1	Lat	Il20ra	Nfkbia	Cd247	Cpne3	Egln1	Gabra4
Igfbp4	Hgfac	Hmbox1	Kmt2c	Cep72	Cfl1	H2-DMa	Lat2	Il20rb	Nfyb	Cd274	Cpz	Egr1	Gabrb1
Igfbp5	Hhip	Hmg20a	Kmt2e	Cep76	Cfl2	H2-M3	Lax1	Il22ra1	Nlrc5	Cd276	Crb2	Egr3	Gabrb2
Igfbp6	Hist1h4a	Hmg20b	L3mbtl2	Cep78	Cgn	H2-Oa	Lbp	Il22ra2	Nme7	Cd300a	Creb1	Eif2ak4	Gabrb3
Igfbpl1	Hist1h4c	Hmga1	L3mbtl3	Cep83	Cgnl1	H2-T23	Lck	Il23r	Nmi	Cd300lf	Creb3l1	Eif4a3	Gabrd
Igsf10	Hist1h4d	Hmga2	L3mbtl4	Cep85	Champ1	H60a	Lcp1	Ildr1	Nol3	Cdc37	Crebbp	Eif4e	Gabre
Kcp	Hist1h4h	Hmgxb3	Lbx2	Cep85l	Chd3	H60b	Lcp2	Ilk	Nol8	Cdc73	Crebrf	Eif4ebp2	Gabrg3
Lamb3	Hist1h4i	Hmgxb4	Lcor	Cep89	Chd4	H60c	Ldlr	Impdh2	Npnt	Cdh1	Crhbp	Elavl4	Gabrq
Lamc2	Hist2h4	Hmx1	Lcorl	Cep95	Chek1	Hamp	Lef1	Ina	Nr1h4	Cdh2	Crhr2	Emd	Gabrr2
Lamc3	Hist4h4	Hmx2	Lef1	Cep97	Chmp1a	Havcr1	Lepr	Inpp5k	Nrp2	Cdh3	Crk	Enho	Gal
Lgi1	Hmcn1	Hmx3	Lhx2	Cep104	Chp1	Havcr2	Lfng	Irak1	Numbl	Cdh5	Crkl	Ensa	Galr1
Lgi2	Hmcn2	Hnf1a	Lhx8	Cep112	Ciao1	Hdac5	Lgals1	Irak2	Nup35	Cdh6	Crlf1	Eny2	Gata3
Lgi3	Hnrnpk	Hnf1b	Lmx1a	Cep120	Ciao2b	Hdac7	Lgals3	Irak3	Nup85	Cdh13	Crlf2	Epha4	Gata4
Lgi4	Hnrnpm	Hnf4a	Lmx1b	Cep126	Cib1	Hdac9	Lgals8	Irak4	Oas2	Cdh17	Crlf3	Epha5	Gcg
Lrg1	Hnrnpu	Hnf4g	Lrrfip1	Cep128	Cib2	Hectd1	Lgals9	Irf1	Ocstamp	Cdip1	Crmp1	Ephb1	Gdf9
Matn1	Hpse	Hnrnpk	Lrrfip2	Cep131	Cir1	Hells	Lig4	Irf3	Osmr	Cdk4	Csf1	Ephb2	Gdnf
Matn3	Hpse2	Homez	Lyar	Cep135	Cit	hem1	Lmo1	Irf5	Otud4	Cdk5	Csf1r	Epm2a	Gfap
Matn4	Hpx	Hopx	Lyl1	Cep152	Ckap2	Hes1	Lmo4	Irf7	Otulin	Cdk5r1	Csf2rb	Erbb4	Ghrl
Mepe	Hsp90aa1	Hoxa1	Maf	Cep162	Ckap2l	Hfe	Loxl3	Irf8	Oxsr1	Cdk6	Csf2rb2	Erc1	Gid8
Mfap1a	Hsp90b1	Hoxa10	Maf1	Cep164	Ckap4	Hhex	Lrp1	Irgm1	P4hb	Cdk14	Csk	Erc2	Gipc1
Mfap1b	Hspa5	Hoxa11	Mafb	Cep170	Ckap5	Hlx	Lrrc32	Irgm2	Padi2	Cdkn1b	Csnk1a1	Ereg	Git1
Mfap2	Hspa8	Hoxa13	Maff	Cep170b	Clasp1	Hmgb1	Lrrk2	Jagn1	Pafah1b1	Cdkn2b	Csnk1d	Etv2	Git2
Mfap3	Hspa9	Hoxa2	Mafg	Cep192	Clasp2	Hmgb3	Ltbr	Jak1	Palm3	Cdon	Csnk1e	Etv5	Gja1
Ndnf	Hspb1	Hoxa3	Mafk	Cep250	Cldn5	Hmox1	Ly6d	Jak2	Parp14	Ceacam1	Csnk1g1	Exoc3l	Gja4
Nell1	Hspd1	Hoxa4	Matr3	Cep290	Clic4	Hnf1a	Lyl1	Jak3	Parp16	Cebpa	Csnk1g2	Exoc4	Gja5
Nell2	Hspg2	Hoxa5	Max	Cep295	Clic5	Hoxa9	Lyn	Jarid2	Parp9	Cela1	Csnk1g3	F2r	Gjb2
Ntn1	Htra1	Hoxa6	Maz	Cep295nl	Clip1	Hprt	Lyst	Kars	Pcolce	Celf4	Csnk2a1	Fam3b	Gjb4
Ntn3	Htra3	Hoxa7	Mbd1	Cep350	Clip2	Hps1	Mad1l1	Kat6b	Pcolce2	Celsr1	Csnk2a2	Fam53b	Gjc1
Ntn4	Htra4	Hoxa9	Mbd2	Cetn1	Clk3	Hrg	Mad2l2	Kdm3a	Pdcd10	Celsr2	Csnk2b	Fam107a	Gjc2
Ntn5	Hyal1	Hoxb1	Mbd3	Cetn2	Clmp	Hs1bp3	Mafb	Kdm5b	Pde12	Celsr3	Cspg4	Fam129b	Gjc3
Ntng1	Hyal2	Hoxb13	Mbd4	Cetn3	Clns1a	Hsh2d	Malt1	Keap1	Pde1b	Cenpj	Csrnp1	Farp1	Gli1
Ntng2	Hyal3	Hoxb2	Mbd5	Cetn4	Clta	Hsp90aa1	Mapk8ip1	Khsrp	Pde2a	Cep57	Csrp3	Fbxl20	Gli2
Oit3	Icam1	Hoxb3	Mbd6	Cfap20	Cltc	Hspd1	March7	Kif5b	Pdgfb	Cer1	Ctdnep1	Fbxw4	Gli3
Otog	Ifnz	Hoxb4	Mbnl3	Cfap44	Clu	Hsph1	Mef2c	Kif16b	Pdia3	Cfc1	Ctdspl2	Fbxw11	Glp1r
Otogl	Igf1	Hoxb5	Mecom	Cfap54	Cluap1	Hyal2	Megf10	Kit	Peli3	Cfd	Ctf1	Fcgr2b	Glrb
Otol1	Igf2	Hoxb6	Mecp2	Cfap61	Cnn1	Icam1	Mertk	Klf4	Pf4	Cfl1	Cthrc1	Fchsd1	Glrx
Papln	Igfbp2	Hoxb7	Mef2a	Cfap73	Cnn2	Icos	Mettl3	Klf5	Pfkp	Cflar	Ctla4	Fchsd2	Gls
Pcolce2	Igfbp3	Hoxb8	Mef2b	Cfap100	Cnn3	Icosl	Mfhas1	Klf6	Phb	Chac1	Ctnna1	Fermt1	Glud1
Reln	Igfbp4	Hoxb9	Mef2c	Cfap126	Cnp	Id2	Mif	Kras	Phc1	Chd8	Ctnnb1	Fermt2	Glul
Rspo1	Igfbp5	Hoxc10	Mef2d	Cfap157	Cntln	Ido1	Mill2	Krt8	Pias3	Chmp6	Ctnnbip1	Ffar1	Gnai1
Rspo2	Igfbp6	Hoxc11	Meis1	Cfap206	Cntrl	Ifna1	Milr1	Krt18	Pias4	Chn1	Ctr9	Ffar2	Gnai2
Rspo3	Igfbp7	Hoxc12	Meis2	Cfap221	Cntrob	Ifna2	Mink1	Laptm5	Pid1	Chrd	Cttn	Ffar3	Gnaq
Rspo4	Igsf10	Hoxc13	Meis3	Cfap298	Cobl	Ifna4	Mlh1	Ldlrap1	Piga	Chrdl1	Cul3	Ffar4	Gnas
Slamf6	Ihh	Hoxc4	Meox1	Cfap300	Corin	Ifna5	Mmp14	Lef1	Pirb	Chrdl2	Cux2	Fga	Gpc3
Slit1	Il11	Hoxc5	Meox2	Cfl1	Coro1a	Ifna6	Mpzl2	Lep	Plcb1	Chrna3	Cx3cl1	Fgb	Gper1
Slit2	Il12a	Hoxc6	Mesp2	Cfl2	Coro1b	Ifna7	Msh2	Lepr	Plvap	Chrna4	Cx3cr1	Fgf2	Gpld1
Slit3	Il15	Hoxc8	Mga	Cgn	Coro1c	Ifna9	Msh6	Lifr	Pml	Chrna7	Cxcl1	Fgf7	Gpnmb
Smoc1	Il16	Hoxc9	Mier1	Cgnl1	Coro2b	Ifna11	Msn	Lims1	Pmm1	Chst11	Cxcl10	Fgf8	Gpr27
Smoc2	Il17b	Hoxd1	Mier2	Champ1	Cotl1	Ifna12	Mtor	Lox	Pnpt1	Chsy1	Cxcl12	Fgf9	Gpr39
Sned1	Il17c	Hoxd10	Mier3	Chd3	Cpeb1	Ifna13	Myd88	Lrat	Pparg	Chuk	Cxcl13	Fgf10	Gpr68
Sparc	Il17d	Hoxd11	Mitf	Chd4	Crhbp	Ifna14	Myh9	Lrba	Ppbp	Cib1	Cxcl2	Fgf12	Gprc5b
Sparcl1	Il18	Hoxd12	Mkx	Chek1	Crk	Ifna15	Myo18a	Lrch1	Prdm5	Cidea	Cxcl5	Fgf14	Grb10
Spon2	Il1a	Hoxd13	Mllt1	Chmp1a	Crmp1	Ifna16	Myocd	Lrrc2	Prkn	Cilp	Cxcl9	Fgf23	Grem1
Spp1	Il1b	Hoxd3	Mllt10	Chp1	Crocc	Ifnab	Nampt	Lsm14a	Prlr	Cish	Cxxc4	Fgfbp1	Gria1
Srpx	Il1rn	Hoxd4	Mllt11	Ciao1	Cryab	Ifnar1	Nbn	Lsp1	Prmt2	Cited1	Cyfip1	Fgfbp3	Gria4
Srpx2	Il34	Hoxd8	Mllt3	Ciao2b	Csnk1a1	Ifnb1	Ncaph2	Mapk1	Prpf8	Cited2	Cyfip2	Fgfr1	Grid1
Sspo	Il4	Hoxd9	Mllt6	Cib1	Csnk1d	Ifne	Nck1	Mapk3	Ptk2b	Clasp2	Cyld	Fgfr2	Grik1
Svep1	Il6	Hsf1	Mlx	Cib2	Cspp1	Ifng	Nck2	Mapk11	Ptp4a3	Clca3a2	Cyp1b1	Fgfr3	Grik2
Tecta	Il7	Hsf2	Mlxip	Cir1	Csrp1	Ifnk	Ncor1	Mapk13	Ptpn2	Clcf1	Cysltr1	Fgfr4	Grik4
Tectb	Impg2	Hsf3	Mlxipl	Cit	Csrp3	Ifnz	Ncstn	Mapk14	Ptpn6	Cldn5	Daam1	Fgg	Grik5
Thbs3	Inha	Hsf4	Mnt	Ckap2	Ctdp1	Igbp1	Ndfip1	Mat2a	Ptprf	Cldn18	Daam2	Fjx1	Grin1
Tinag	Inhba	Hsf5	Msc	Ckap2l	Ctnna1	Igbp1b	Ndrg1	Mavs	Ptprn	Clec1b	Dab1	Fkbp1b	Grin2d
Tnfaip6	Inhbb	Hsfy2	Msx1	Ckap4	Ctnna3	Igf1	Nectin2	Mcf2	Ptprt	Clec2i	Dab2	Flna	Grin3a
Tnn	Ins2	Id1	Msx2	Ckap5	Ctnnal1	Igf2	Nedd4	Mcm2	Pycard	Clec4d	Dab2ip	Flot1	Grip2
Tnr	Insl6	Id2	Mta1	Clasp1	Ctnnb1	Igfbp2	Nfatc1	Med1	Rab11fip5	Clec4e	Dact1	Fmr1	Grk2
Tsku	Ism1	Id3	Mta2	Clasp2	Ctns	Igh-7	Nfatc2	Mga	Rab12	Clec7a	Dact2	Folr1	Grk5
Tspear	Ism2	Id4	Mta3	Cldn5	Ctsc	Igha	Nfatc3	Mir1a-1	Rab20	Clec12b	Dact3	Foxa1	Grk6
Vit	Itih2	Ikzf1	Mtf1	Clic4	Ctsh	Ighd	Nfkb2	Mir7-1	Rab43	Cln3	Dagla	Foxa2	Grm7
Vwa2	Itih3	Ikzf2	Mtf2	Clic5	Cttn	Ighe	Nfkbiz	Mir7-2	Rab7b	Clnk	Daglb	Foxd1	Grm8
Vwa3a	Itih4	Ikzf3	Mxd1	Clip1	Cttnbp2	Ighg	Nhej1	Mir7b	Rabgef1	Cluap1	Dand5	Foxl1	Gsc
Vwa3b	Itih5	Ikzf4	Mxd3	Clip2	Cttnbp2nl	Ighg1	Nkap	Mir9-1	Rad23b	Cmklr1	Dapk1	Foxl2	Gsk3a
Vwa5a	Jup	Ikzf5	Mxd4	Clk3	Cul3	Ighg2a	Nkx2-3	Mir9-2	Rarg	Cmtm3	Dapk3	Foxo1	Gsk3b
Vwa5b1	Kazald1	Insm1	Mxi1	Clmp	Cul7	Ighg2b	Nlrc3	Mir9-3	Rbm15	Cnih2	Dbn1	Foxo3	Gskip
Vwa5b2	Kcp	Insm2	Mybl1	Clns1a	Cyba	Ighg2c	Nod2	Mir16-1	Rbmx	Cnih3	Dcn	Frat1	Gucy1a1
Vwa7	Kera	Irf1	Mybl2	Clrn1	Cyld	Ighg3	Notch2	Mir16-2	Rc3h1	Cnmd	Dcp1a	Frat2	Gucy1b1
Vwa9	Kitl	Irf2	Myc	Clta	Cys1	Ighm	Nppa	Mir18	Rela	Cnot7	Dcst1	Frzb	Hadh
Vwce	Kng2	Irf3	Mycn	Cltc	D430042O09Rik	Ighv1-4	Nr1d1	Mir18b	Rffl	Cnot9	Ddb1	Fuz	Hap1
Vwde	Krt1	Irf4	Myf5	Clu	Daam1	Ighv1-5	Nr1h3	Mir19b-1	Rfx2	Cntf	Ddit3	Fyn	Hbp1
Wisp1	Ky	Irf5	Mynn	Cluap1	Dag1	Ighv1-7	Nr4a3	Mir19b-2	Rhoa	Cntfr	Ddit4	Fzd1	Hcar2
Wisp2	L1cam	Irf6	Myrf	Cnn1	Dapk1	Ighv1-9	Nrarp	Mir20b	Rif1	Cntn1	Ddr1	Fzd2	Hcn4
Wisp3	Lama1	Irf7	Mysm1	Cnn2	Dapk3	Ighv1-11	Nsd2	Mir21a	Ripk1	Cntn2	Ddr2	Fzd3	Hdac1
Zp3r	Lama2	Irf8	Mzf1	Cnn3	Daxx	Ighv1-12	Ntrk1	Mir24-2	Ripk2	Cntn6	Ddx3x	Fzd4	Hdac2
Zpld1	Lama3	Irf9	Ncoa1	Cnp	Dbn1	Ighv1-15	Otud5	Mir27a	Ripor1	Col1a1	Ddx47	Fzd5	Hes1
Col10a1	Lama4	Irx1	Ncoa2	Cntln	Dbnl	Ighv1-16	P2rx1	Mir27b	Ripor2	Col1a2	Ddx5	Fzd6	Hfe
Col11a2	Lama5	Irx2	Ncoa3	Cntrl	Dcaf12	Ighv1-18	P2rx7	Mir28a	Rnf113a2	Col2a1	Dedd	Fzd7	Hgf
Col13a1	Lamb1	Irx3	Ncoa4	Cntrob	Dcaf13	Ighv1-19	P2ry1	Mir29a	Rnf125	Col3a1	Dedd2	Fzd8	Hic1
Col17a1	Lamb2	Irx4	Ncoa5	Cobl	Dcdc2b	Ighv1-20	P2ry12	Mir29b-1	Rnf138	Col4a1	Dele1	Fzd9	Hif1a
Col19a1	Lamb3	Irx5	Ncoa6	Corin	Dclk2	Ighv1-22	Pag1	Mir29b-2	Rnmt	Col4a2	Dennd1b	Fzd10	Hilpda
Col20a1	Lamc1	Irx6	Ncoa7	Coro1a	Dclre1b	Ighv1-23	Pagr1a	Mir29c	Robo1	Col4a3	Deptor	G3bp1	Hmga2
Col22a1	Lamc2	Isl1	Ncor1	Coro1b	Dctn1	Ighv1-24	Patz1	Mir34a	Rora	Col4a5	Dgki	G6pc2	Hmgcr
Col23a1	Lamc3	Isl2	Ncor2	Coro1c	Dctn2	Ighv1-26	Pawr	Mir34b	Rpl13a	Col4a6	Dhh	Gabbr1	Hmgn3
Col24a1	Lefty1	Isx	Nfat5	Coro2b	Dctn3	Ighv1-31	Pax1	Mir34c	Rpl3	Commd7	Dicer1	Gabra1	Hnf1a
Col25a1	Lgals1	Jarid2	Nfatc1	Cotl1	Dctn4	Ighv1-34	Paxip1	Mir92-1	Rplp0	Comp	Disc1	Gabra2	Hnrnpk
Col27a1	Lgals3	Jazf1	Nfatc2	Cpeb1	Dctn5	Ighv1-36	Pcid2	Mir92-2	Rps16	Coro1a	Disp1	Gabra3	Homer1
Col4a3	Lgals3bp	Jdp2	Nfatc3	Cplane2	Dctn6	Ighv1-37	Pde5a	Mir96	Rps2	Cpe	Dixdc1	Gabra4	Homer3
Col4a4	Lgals4	Jun	Nfatc4	Crhbp	Dcxr	Ighv1-39	Pdgfa	Mir99a	Rps3	Cpeb4	Dkk2	Gabra5	Hoxa5
Col4a5	Lgals8	Junb	Nfe2l1	Crk	Ddah2	Ighv1-42	Pdgfb	Mir100	Rps6ka4	Cpne1	Dkk3	Gabra6	Hras
Col4a6	Lgals9	Jund	Nfe2l2	Crmp1	Ddhd2	Ighv1-43	Pdgfra	Mir101b	Rps6ka5	Cpne3	Dlg4	Gabrb1	Hrh1
Col6a4	Lgalsl	Jund2	Nfe2l3	Crocc	Ddr2	Ighv1-47	Pdgfrb	Mir103-1	Rps6kb1	Cpz	Dlg5	Gabrb2	Hrh2
Col6a5	Lgi1	Kat5	Nfia	Cryab	Ddx11	Ighv1-49	Pdpk1	Mir103-2	Saa3	Crb2	Dlk1	Gabrb3	Htr1d
Col7a1	Lgi2	Kat6a	Nfib	Csnk1a1	Ddx58	Ighv1-50	Pdpn	Mir106a	Samhd1	Creb1	Dll1	Gabrd	Htr1f
Col9a1	Lgi3	Kat6b	Nfic	Csnk1d	Ddx6	Ighv1-52	Pear1	Mir125a	Sbno2	Creb3l1	Dll4	Gabre	Htr2a
Col9a2	Lgi4	Kat7	Nfil3	Cspp1	Ddx60	Ighv1-53	Peli1	Mir125b-1	Sdad1	Crebbp	Dlx5	Gabrg1	Htr2b
Col9a3	Lif	Kat8	Nfix	Csrp1	Def6	Ighv1-54	Pf4	Mir125b-2	Selp	Crebrf	Dmpk	Gabrg2	Htr6
Acan	Lman1	Kcmf1	Nfkb1	Csrp3	Dennd2a	Ighv1-55	Pfdn1	Mir127	Serpine1	Crh	Dmtn	Gabrg3	Htr7
Bcan	Lmcd1	Kcnip3	Nfkb2	Ctdp1	Des	Ighv1-56	Pglyrp1	Mir129	Sfrp1	Crhbp	Dnaic1	Gabrp	Htt
Chad	Lmna	Kdm2a	Nfkbia	Ctnna1	Dgkq	Ighv1-58	Pi4k2a	Mir130b	Sh2b2	Crhr1	Dnaja3	Gabrq	Ica1
Epyc	Lox	Kdm5a	Nfkbib	Ctnna2	Dhcr24	Ighv1-59	Pibf1	Mir133a-1	Sh2b3	Crhr2	Dner	Gabrr1	Ift20
Esm1	Loxl1	Kdm5b	Nfkbie	Ctnna3	Dhx9	Ighv1-61	Pik3ca	Mir133a-2	Sharpin	Crk	Dnm2	Gabrr2	Ift80
Hapln2	Loxl2	Kdm5c	Nfkbil1	Ctnnal1	Diaph1	Ighv1-62-1	Pik3cb	Mir135a-1	Shmt1	Crkl	Dok1	Gabrr3	Igfbp3
Hapln3	Loxl3	Kdm5d	Nfkbiz	Ctnnb1	Dido1	Ighv1-62-2	Pik3cd	Mir135a-2	Shpk	Crlf1	Dok2	Gal	Igsf9b
Hapln4	Loxl4	Khsrp	Nfrkb	Ctns	Dis3l	Ighv1-62-3	Pik3cg	Mir137	Sigirr	Crlf2	Dok4	Galr1	Ihh
Impg1	Lpl	Klf1	Nfx1	Ctsc	Disc1	Ighv1-63	Pik3r1	Mir142	Sirpa	Crlf3	Dok5	Gata1	Il11
Impg2	Ltb	Klf10	Nfxl1	Ctsg	Dixdc1	Ighv1-64	Pik3r6	Mir143	Sirt1	Crmp1	Dot1l	Gata3	Il1b
Kera	Ltbp1	Klf11	Nfya	Ctsh	Dlc1	Ighv1-66	Pilrb1	Mir145a	Slc12a2	Csf1	Draxin	Gata4	Il1rap
Ncan	Ltbp2	Klf12	Nfyb	Cttn	Dlg1	Ighv1-67	Pip5k1c	Mir146	Slc25a5	Csf1r	Drd4	Gcg	Il1rapl1
Nepn	Ltbp3	Klf13	Nfyc	Cttnbp2	Dlg4	Ighv1-69	Pirb	Mir146b	Slc26a6	Csf2	Dstyk	Gck	Il1rn
Nyx	Ltbp4	Klf14	Nkrf	Cttnbp2nl	Dlg5	Ighv1-72	Pja2	Mir148a	Slc27a1	Csf2rb	Dtx1	Gdf9	Il6
Optc	Lum	Klf15	Nkx2-3	Cul3	Dmd	Ighv1-74	Pkn1	Mir149	Slc2a4	Csf2rb2	Dtx2	Gdnf	Ildr2
Prg2	Masp1	Klf16	Nkx2-5	Cul7	Dmtn	Ighv1-75	Pknox1	Mir150	Slit2	Csf3r	Dtx3	Gfap	Ilk
Prg3	Masp2	Klf17	Nkx3-2	Cyba	Dnaaf1	Ighv1-76	Pla2g2d	Mir152	Slit3	Csk	Dtx3l	Ghrh	Inha
Prg4	Matn2	Klf2	Nkx6-2	Cyld	Dnaaf2	Ighv1-77	Pla2g3	Mir155	Smad4	Csnk1a1	Dtx4	Ghrhr	Inhba
Spock1	Matn3	Klf3	Noc3l	Cyp2a4	Dnah1	Ighv1-78	Pla2g5	Mir181a-1	Smad7	Csnk1d	Duox1	Ghrl	Inhbb
Spock2	Matn4	Klf4	Noc4l	Cyp2a5	Dnah11	Ighv1-80	Plcb1	Mir181a-2	Smarca5	Csnk1e	Dusp15	Ghsr	Ins2
Srgn	Mdk	Klf5	Nono	Cypt1	Dnah17	Ighv1-81	Plcg2	Mir181c	Smpd3	Csnk1g1	Dusp22	Gid8	Insyn1
Anxa1	Megf10	Klf6	Npas1	Cys1	Dnah2	Ighv1-82	Plcl2	Mir182	Smpd4	Csnk1g2	Dusp3	Gip	Invs
Anxa10	Megf11	Klf7	Npas2	D7Ertd443e	Dnah3	Ighv1-84	Pld2	Mir183	Snx10	Csnk1g3	Dvl1	Gipc1	Iqsec2
Anxa11	Megf6	Klf8	Npas3	D430042O09Rik	Dnah5	Ighv1-85	Plek	Mir185	Socs1	Csnk2a1	Dvl2	Gipr	Irs1
Anxa13	Megf8	Klf9	Npas4	Daam1	Dnah6	Ighv2-2	Plscr1	Mir190a	Socs3	Csnk2a2	Dvl3	Git1	Irs2
Anxa3	Megf9	Kmt2a	Nr1d1	Dag1	Dnah7a	Ighv2-3	Polm	Mir190b	Socs5	Csnk2b	Dync2h1	Git2	Isl1
Anxa4	Mfap1a	Kmt2b	Nr1d2	Dapk1	Dnah7b	Ighv2-4	Pparg	Mir191	Sox17	Cspg4	Dyrk2	Gja1	Itga3
Anxa5	Mfap1b	Kmt2c	Nr1h2	Dapk3	Dnah8	Ighv2-5	Ppp2r3c	Mir193b	Spata2	Csrnp1	Dzip1	Gja4	Itgb1
Anxa6	Mfap2	Kmt2e	Nr1h3	Daxx	Dnaic1	Ighv2-6	Ppp3cb	Mir196a-1	Sphk1	Csrp3	Ecm1	Gja5	Itpka
Anxa7	Mfap3	L3mbtl1	Nr1h4	Dbh	Dnaic2	Ighv2-6-8	Pram1	Mir196a-2	Spi1	Ctdnep1	Ecsit	Gja8	Itpr3
Anxa8	Mfap4	L3mbtl2	Nr1i3	Dbn1	Dnaja1	Ighv2-7	Prdm1	Mir199a-1	Spock2	Ctdspl2	Eda	Gjb2	Itsn1
Anxa9	Mfap5	L3mbtl3	Nr2c1	Dbnl	Dnaja3	Ighv2-9	Prdx1	Mir199a-2	Spp1	Ctf1	Edn1	Gjb4	Jade1
C1qa	Mfge8	L3mbtl4	Nr2c2	Dcaf12	Dnajb3	Ighv2-9-1	Prdx2	Mir200a	Spry2	Ctf2	Edn3	Gjc1	Jagn1
C1qb	Mgp	Lbx1	Nr2f1	Dcaf13	Dnajc24	Ighv3-1	Prelid1	Mir200b	Spry4	Cthrc1	Efemp1	Gjc2	Jak2
C1qc	Mmp10	Lbx2	Nr2f2	Dcdc2a	Dnajc7	Ighv3-3	Prex1	Mir200c	Srm	Ctla4	Efna1	Gjc3	Jph4
C1ql1	Mmp11	Lcor	Nr2f6	Dcdc2b	Dnal1	Ighv3-4	Prkar1a	Mir204	Srsf3	Ctnna1	Efna2	Gjd2	Jrk
C1ql2	Mmp13	Lcorl	Nr3c1	Dcdc2c	Dnal4	Ighv3-5	Prkca	Mir205	Srsf7	Ctnnb1	Efna3	Gli1	Kalrn
C1ql3	Mmp14	Lef1	Nr3c2	Dclk2	Dnali1	Ighv3-6	Prkcb	Mir206	Star	Ctnnbip1	Efna4	Gli2	Kank1
C1ql4	Mmp15	Lhx1	Nr4a1	Dclre1b	Dnm1	Ighv3-8	Prkcd	Mir210	Stat1	Ctnnd1	Efna5	Gli3	Kat2a
C1qtnf1	Mmp16	Lhx2	Nr4a2	Dctn1	Dnm1l	Ighv4-1	Prkce	Mir211	Stat2	Ctnnd2	Efnb1	Glp1r	Kcna5
C1qtnf2	Mmp17	Lhx3	Nr4a3	Dctn2	Dnm2	Ighv5-2	Prkcq	Mir216a	Stat3	Ctr9	Efnb2	Glra1	Kcnb1
C1qtnf3	Mmp19	Lhx4	Nr6a1	Dctn3	Dnm3	Ighv5-4	Prkcz	Mir216b	Stat5a	Cttn	Efnb3	Glra2	Kcnc3
C1qtnf4	Mmp2	Lhx5	Nrf1	Dctn4	Dnmbp	Ighv5-6	Prkdc	Mir217	Stat5b	Cul3	Egf	Glra3	Kcnc4
C1qtnf5	Mmp23	Lhx6	Olig1	Dctn5	Dock2	Ighv5-9	Prkg1	Mir218	Stat6	Cux2	Egfl7	Glra4	Kcne1l
C1qtnf6	Mmp24	Lhx8	Osr1	Dctn6	Dpf2	Ighv5-9-1	Prmt5	Mir219a-1	Stip1	Cx3cl1	Egfr	Glrb	Kcnh1
C1qtnf7	Mmp27	Lhx9	Osr2	Dcx	Dpysl2	Ighv5-12	Prnp	Mir219a-2	Stk39	Cx3cr1	Egr1	Glrx	Kcnj11
C1qtnf9	Mmp28	Lmx1a	Parp1	Dcxr	Dpysl3	Ighv5-12-4	Prr7	Mir221	Stoml1	Cxcl1	Eid2	Gls	Kcnj5
Cd209a	Mmp3	Lmx1b	Parp12	Ddah2	Drc3	Ighv5-15	Psen1	Mir222	Stx11	Cxcl2	Eif2ak3	Glud1	Kcnma1
Cd209b	Mmp9	Lmyc2	Patz1	Ddhd2	Dsn1	Ighv5-16	Psen2	Mir223	Stx4a	Cxcl3	Eif2b1	Glul	Kcnn2
Cd209d	Mst1	Lrrfip1	Pawr	Ddr2	Dsp	Ighv5-17	Psmb10	Mir224	Stx8	Cxcl5	Eif2b2	Gm21985	Kcnq4
Clc	Mstn	Lrrfip2	Pax1	Ddx6	Dst	Ighv6-3	Ptafr	Mir290a	Stxbp1	Cxcl9	Eif2b3	Gnai1	Kctd13
Clec10a	Muc1	Lyar	Pax9	Ddx11	Dstn	Ighv6-4	Ptger3	Mir291a	Stxbp2	Cxcl10	Eif2b4	Gnai2	Kdm5b
Clec11a	Muc13	Lyl1	Paxbp1	Ddx58	Dtl	Ighv6-5	Ptger4	Mir291b	Stxbp3	Cxcl12	Eif2b5	Gnaq	Kdm6a
Clec12a	Muc3	Mael	Pbrm1	Ddx60	Dtnbp1	Ighv6-6	Ptk2b	Mir292	Stxbp4	Cxcl13	Eif4a3	Gnas	Kdr
Clec12b	Muc6	Maf	Pbx1	Def6	Dusp22	Ighv6-7	Ptpn2	Mir293	Sycp3	Cxcl15	Eif4ebp1	Gpc3	Kif1b
Clec18a	Myh9	Maf1	Pbx2	Dennd2a	Dvl1	Ighv7-2	Ptpn6	Mir294	Syk	Cxcl17	Eif4ebp2	Gper1	Kif5b
Clec1a	Myl6	Mafa	Pbx3	Des	Dvl2	Ighv7-4	Ptpre	Mir295	Syncrip	Cxcr1	Elf1	Gpld1	Kiss1r
Clec1b	Myoc	Mafb	Pbx4	Deup1	Dync1h1	Ighv8-2	Ptprj	Mir296	Syngr1	Cxcr2	Elp2	Gpnmb	Kit
Clec2d	Ncam1	Maff	Pcbp1	Dgkq	Dync1i1	Ighv8-4	Pura	Mir297c	Tank	Cxcr3	Emd	Gpr27	Klf4
Clec2e	Ncan	Mafg	Pcbp2	Dhcr24	Dync1i2	Ighv8-5	Pycard	Mir298	Tbk1	Cxcr4	Emilin1	Gpr39	Klf5
Clec2g	Ndnf	Mafk	Pcbp3	Dhx9	Dync1li1	Ighv8-6	Rab27a	Mir300	Tcirg1	Cxxc4	Emp2	Gpr68	Klf7
Clec2h	Ndp	Matr3	Pcbp4	Diaph1	Dync1li2	Ighv8-8	Rab29	Mir301	Tex14	Cyfip1	Eng	Gpr119	Klhl12
Clec2i	Nell2	Max	Pcgf6	Dido1	Dync2h1	Ighv8-9	Rabgef1	Mir301b	Tfrc	Cyfip2	Enho	Gprc5b	Kmo
Clec2j	Ngf	Maz	Peg3	Dis3l	Dync2li1	Ighv8-11	Rac2	Mir302a	Tgtp1	Cyld	Enpp1	Grb10	Kmt2a
Clec2l	Ngly1	Mbd1	Pgr	Disc1	Dynll1	Ighv8-12	Raet1a	Mir302b	Tgtp2	Cyp1b1	Ep300	Grem1	Kpna1
Clec3a	Nid1	Mbd2	Phb	Dixdc1	Dynll2	Ighv8-13	Raet1e	Mir302c	Thpo	Cysltr1	Epha1	Grhl3	Kpna2
Clec3b	Nid2	Mbd3	Phb2	Dlc1	Dynlrb1	Ighv9-1	Rap2b	Mir302d	Ticam2	Daam1	Epha2	Gria1	Kras
Clec4a1	Nov	Mbd3l1	Phf20	Dlg1	Dynlt1a	Ighv9-2	Rara	Mir322	Tirap	Daam2	Epha3	Gria2	Kremen1
Clec4a2	Npnt	Mbd3l2	Phf5a	Dlg4	Dynlt1b	Ighv9-3	Rbpj	Mir323	Tjp2	Dab1	Epha4	Gria4	Kremen2
Clec4a3	Nppa	Mbd4	Phox2a	Dlg5	Dynlt1c	Ighv9-4	Rc3h1	Mir324	Tle4	Dab2	Epha5	Grid1	L1cam
Clec4a4	Nrg1	Mbd5	Phtf1	Dlgap5	Dynlt1f	Ighv10-1	Rc3h2	Mir325	Tlr2	Dab2ip	Epha7	Grid2	Lama2
Clec4b1	Nrg2	Mbd6	Phtf2	Dmd	Dynlt3	Ighv10-3	Relb	Mir331	Tlr4	Dact1	Ephb2	Grid2ip	Lats1
Clec4b2	Nrg4	Mbnl3	Pitx1	Dmtn	Dyrk1a	Ighv11-1	Rgcc	Mir335	Tmem173	Dact2	Ephb3	Grik1	Lats2
Clec4d	Nrtn	Mecom	Pitx2	Dnaaf1	Dyrk3	Ighv11-2	Rhbdd3	Mir339	Tnf	Dact3	Ephb4	Grik2	Ldb1
Clec4e	Ntf3	Mecp2	Pknox1	Dnaaf2	Dysf	Ighv12-3	Rhoa	Mir340	Tnfrsf11a	Dagla	Ephb6	Grik3	Lef1
Clec4f	Ntn1	Mef2a	Pknox2	Dnaaf4	Dzip1	Ighv13-2	Rhoh	Mir342	Tnfrsf1a	Daglb	Epm2a	Grik4	Leo1
Clec4g	Ntn3	Mef2b	Plag1	Dnah1	Dzip1l	Ighv14-1	Rif1	Mir344	Tnfrsf21	Dand5	Epn1	Grik5	Lepr
Clec4n	Ntn4	Mef2c	Plagl1	Dnah2	E2f1	Ighv14-2	Ripk2	Mir344-2	Tnfsf18	Dapk1	Epn2	Grin1	Lgi1
Clec5a	Ntn5	Mef2d	Plagl2	Dnah3	E4f1	Ighv14-3	Ripk3	Mir345	Tnip2	Dapk3	Epo	Grin2a	Lgmn
Clec7a	Ntng1	Meis1	Plek	Dnah5	Ecpas	Ighv14-4	Ripor2	Mir351	Tpr	Dbh	Erbb2	Grin2b	Lgr4
Clec9a	Ntng2	Meis2	Pogz	Dnah6	Ect2	Ighv15-2	Rnf168	Mir362	Tradd	Dbn1	Erbb3	Grin2c	Lgr5
Colec10	Nyx	Meis3	Pou2f1	Dnah7a	Eef1a1	Ighv16-1	Rnf41	Mir363	Traf2	Dcdc2a	Erbb4	Grin2d	Lgr6
Colec11	Ogfod1	Meox1	Pou2f3	Dnah7b	Eef1akmt3	Igkc	Rnf8	Mir365-1	Traf3	Dcn	Ercc6	Grin3a	Lif
Colec12	Ogfod2	Meox2	Pou3f1	Dnah7c	Efcab1	Iglc1	Rora	Mir365-2	Traf6	Dcp1a	Ereg	Grip2	Limd1
Cspg5	Ogn	Mesp1	Pou5f2	Dnah8	Efcab2	Iglc2	Rorc	Mir367	Traf7	Dcst1	Ermap	Grk2	Lin7a
Elfn1	Oit3	Mesp2	Pou6f1	Dnah9	Efhc1	Iglc3	Rpl22	Mir369	Traip	Ddb1	Errfi1	Grk5	Lin7b
Elfn2	Omd	Mga	Ppara	Dnah10	Ehd2	Igll1	Rps3	Mir370	Trex1	Ddit3	Esm1	Grk6	Lin7c
Emcn	Optc	Mier1	Ppard	Dnah11	Eif3a	Ihh	Rps6	Mir374b	Trim2	Ddit4	Esr1	Grm1	Lmx1a
Fcna	Otogl	Mier2	Pparg	Dnah12	Eif6	Ikzf1	Rps6ka1	Mir376a	Trim25	Ddr1	Evc	Grm2	Lrfn2
Fcnb	Ovgp1	Mier3	Ppp1r13l	Dnah14	Elavl4	Ikzf3	Rsad2	Mir378a	Trim32	Ddr2	Evc2	Grm3	Lrp1
Frem1	P4ha1	Mitf	Prdm1	Dnah17	Elmod3	Il1b	Runx1	Mir380	Trim44	Ddx3x	Eya1	Grm4	Lrp4
Frem2	P4ha2	Mixl1	Prdm10	Dnaic1	Emd	Il1f8	Runx2	Mir381	Trim6	Ddx5	Eya2	Grm5	Lrp5
Frem3	P4ha3	Mkx	Prdm11	Dnaic2	Eml1	Il1rl1	Sart1	Mir382	Trp53	Ddx47	Eya3	Grm6	Lrp6
Gm7534	P4hb	Mllt1	Prdm15	Dnaja1	Eml2	Il1rl2	Satb1	Mir384	Trpv1	Dedd	Eya4	Grm7	Lrp8
Gm9573	P4htm	Mllt10	Prdm16	Dnaja3	Eml3	Il2	Sbno2	Mir409	Tslp	Dedd2	Ezr	Grm8	Lrrc4
Gpc2	Pamr1	Mllt11	Prdm2	Dnajb3	Eml4	Il2ra	Scgb1a1	Mir410	Tuba1b	Dele1	F2rl1	Gsc	Lrrc4c
Gpc3	Papln	Mllt3	Prdm4	Dnajb13	Eml5	Il2rb	Sdc4	Mir431	Tut4	Dennd1b	F3	Gsdma3	Lrrfip2
Gpc4	Pappa	Mllt4	Prdm5	Dnajc7	Eml6	Il2rg	Selenok	Mir433	Twistnb	Depdc1b	Fadd	Gsk3a	Lrrk1
Gpc5	Pappa2	Mllt6	Prdm6	Dnajc24	Enah	Il4	Selp	Mir434	Txndc17	Deptor	Faf1	Gsk3b	Lrrk2
Gpc6	Parm1	Mlx	Prdm8	Dnal1	Enc1	Il4ra	Selplg	Mir449a	Ube2g2	Dgki	Faim	Gskip	Lrrtm1
Grem1	Pcolce	Mlxip	Prdm9	Dnal4	Enkd1	Il5	Sema4a	Mir449c	Ube2k	Dhh	Faim2	Gucy1a1	Lrrtm2
Grifin	Pcolce2	Mlxipl	Preb	Dnali1	Entr1	Il6	Serpine2	Mir450-1	Ubtf	Dicer1	Fam20c	Gucy1b1	Ltbp4
Hpx	Pcsk5	Mnt	Prox1	Dnm1	Epb41	Il6ra	Sfrp1	Mir450-2	Ubxn2a	Disc1	Fam53b	Hadh	Ly6e
Itln1	Pcsk6	Mnx1	Prox2	Dnm1l	Epb41l1	Il6st	Sh2b3	Mir455	Upf1	Disp1	Fam72a	Hap1	Lyn
Itlnb	Pdgfa	Msc	Prrx1	Dnm2	Epb41l2	Il7	Sh3rf1	Mir465b-1	Usp10	Dixdc1	Fam83a	Hbp1	Lynx1
Lgals12	Pdgfb	Msgn1	Prrx2	Dnm3	Epb41l3	Il7r	Shb	Mir465b-2	Vamp3	Dkk1	Fam83g	Hcar2	Lypd1
Lgals2	Pdgfc	Msx1	Pspc1	Dnmbp	Epb41l4a	Il10	Shld1	Mir465c-1	Vamp4	Dkk2	Fam89b	Hcn4	Lzts1
Lgals4	Pdgfd	Msx2	Pura	Dock2	Epb41l4b	Il11ra1	Shld2	Mir465c-2	Vamp8	Dkk3	Fanca	Hcrt	Lzts2
Lgals6	Pf4	Msx3	Purb	Dpf2	Epb41l5	Il12a	Shpk	Mir467a-1	Vegfc	Dkk4	Fancd2	Hdac1	Macf1
Lgals7	Pfkp	Mta1	Purg	Dpysl2	Epb42	Il12b	Sirpa	Mir467a-2	Vim	Dkkl1	Farp2	Hdac2	Mad2l2
Lgals8	Pgf	Mta2	Rara	Dpysl3	Erc2	Il12rb1	Skap2	Mir467a-3	Vps26b	Dlg4	Fas	Hes1	Madd
Lgals9	Pik3ip1	Mta3	Rarb	Drc1	Ercc2	Il13	Sla2	Mir467a-4	Vrk2	Dlg5	Fat4	Hfe	Map1a
Lgalsl	Pkm	Mtf1	Rarg	Drc3	Ercc6l2	Il13ra2	Slamf8	Mir467a-5	Was	Dlk1	Fbn1	Hgf	Map4k4
Lman1	Plat	Mtf2	Rax	Drc7	Espl1	Il15	Slc11a1	Mir467a-6	Wdr35	Dlk2	Fbn2	Hhex	Mapk1
Lman1l	Plau	Mxd1	Rbak	Dsn1	Espn	Il15ra	Slc39a10	Mir467a-7	Wnk1	Dll1	Fbxl15	Hic1	Mapk14
Mbl1	Plec	Mxd3	Rbm22	Dsp	Evc	Il17a	Slc7a11	Mir467a-8	Wnt5a	Dll3	Fbxl17	Hif1a	Mapt
Mbl2	Plod1	Mxd4	Rbpj	Dst	Evc2	Il17ra	Slc7a2	Mir467a-9	Xbp1	Dll4	Fbxw11	Hilpda	Mark1
Muc1	Plod2	Mxi1	Rbpjl	Dstn	Evi5	Il18	Smad3	Mir467a-10	Xrcc5	Dlx1	Fbxw4	Hm629797	Mark2
Muc13	Plod3	Myb	Rc3h1	Dtl	Evl	Il18r1	Smad4	Mir467b	Ybx1	Dlx2	Fbxw7	Hmga2	Mbd2
Muc15	Plscr1	Mybl1	Rc3h2	Dtnbp1	Evpl	Il18rap	Smad7	Mir467f	Ybx3	Dlx5	Fcer1g	Hmgcr	Mcc
Muc16	Plxdc1	Mybl2	Rcor1	Dusp22	Exoc7	Il20rb	Smo	Mir470	Yy1	Dmpk	Fcgr2b	Hmgn3	Mctp1
Muc19	Plxdc2	Myc	Rcor2	Dvl1	Exosc4	Il21	Snap23	Mir485	Zbp1	Dmrt1	Fcgr3	Hnf1a	Mctp2
Muc2	Plxna1	Mycl	Rcor3	Dvl2	Eya3	Il23a	Snca	Mir489	Zc3h12a	Dmtn	Fem1b	Hnf1b	Mcu
Muc20	Plxna2	Mycn	Rel	Dync1h1	Ezr	Il27	Snx4	Mir493	Zc3h15	Dnaic1	Fer	Hnf4a	Mdfi
Muc3	Plxna3	Mycs	Rela	Dync1i1	Faap100	Il27ra	Socs1	Mir494	Zfand6	Dnaja3	Fermt2	Hnrnpk	Mdfic
Muc4	Plxna4	Myf5	Relb	Dync1i2	Fam107a	Il33	Socs5	Mir500	Zfp36	Dner	Fermt3	Homer1	Mecp2
Muc5ac	Plxnb1	Myf6	Rere	Dync1li1	Fam110a	Impdh1	Socs6	Mir503	Zfp36l1	Dnm2	Fgf1	Homer3	Med12
Muc5b	Plxnb2	Mynn	Rest	Dync1li2	Fam110b	Impdh2	Sos1	Mir511	Zfp36l2	Dok1	Fgf10	Hoxa5	Mef2c
Muc6	Plxnc1	Myod1	Rfx1	Dync2h1	Fam161a	Inpp5d	Sos2	Mir532	Zyx	Dok2	Fgf12	Hras	Mertk
Mucl1	Plxnd1	Myog	Rfx2	Dync2li1	Fam161b	Ins2	Sox11	Mir539		Dok4	Fgf14	Hrh1	Mesd
Ovgp1	Podn	Myrf	Rfx3	Dynll1	Fam83d	Irf1	Sox13	Mir540		Dok5	Fgf16	Hrh2	Met
Parm1	Podnl1	Mysm1	Rfx5	Dynll2	Fam83h	Irf2bp2	Sox4	Mir542		Dot1l	Fgf18	Hrh3	Mgat3
Plxdc1	Postn	Myt1	Rfx7	Dynlrb1	Fam92a	Irf4	Sp3	Mir544		Draxin	Fgf2	Hrh4	Mgll
Plxdc2	Ppbp	Myt1l	Rfxank	Dynlrb2	Fam92b	Irs2	Spi1	Mir574		Drd2	Fgf20	Htr1a	Midn
Plxna1	Prdx1	Mzf1	Rfxap	Dynlt1a	Farp1	Itch	Spta1	Mir592		Drd4	Fgf5	Htr1b	Mink1
Plxna2	Prelp	Nanog	Rhox5	Dynlt1b	Farp2	Itfg2	Srf	Mir652		Dscam	Fgf7	Htr1d	Mir100
Plxna3	Prg4	Ncoa1	Rlf	Dynlt1c	Fbf1	Itga2b	Stat3	Mir665		Dsg4	Fgf9	Htr1f	Mir101a
Plxna4	Prkdc	Ncoa2	Rora	Dynlt1f	Fblim1	Itgad	Stat5a	Mir670		Dstyk	Fgfbp3	Htr2a	Mir22
Plxnb1	Prss12	Ncoa3	Rorb	Dynlt3	Fbxl13	Itgal	Stat5b	Mir671		Dtx1	Fgfr1	Htr2b	Mir24-2
Plxnb2	Prtn3	Ncoa4	Rorc	Dyrk1a	Fbxl7	Itgam	Stat6	Mir672		Dtx2	Fgfr2	Htr2c	Mir425
Plxnb3	Psap	Ncoa5	Rreb1	Dyrk3	Fbxo31	Itgav	Stk11	Mir676		Dtx3	Fgfr3	Htr3a	Mitf
Plxnc1	Pspn	Ncoa6	Rsl1	Dysf	Fbxo5	Itgax	Stoml2	Mir679		Dtx3l	Fgfr4	Htr3b	Mks1
Plxnd1	Ptn	Ncoa7	Runx1	Dzip1	Fbxw11	Itgb2	Stx11	Mir680-1		Dtx4	Fgfrl1	Htr4	Mllt3
Prol1	Pxdn	Ncor1	Runx1t1	Dzip1l	Fcgr2b	Itgb3	Stx4a	Mir680-2		Duox1	Fkbp1a	Htr5a	Mme
Reg1	Rab8a	Ncor2	Runx2	E2f1	Fcho1	Itk	Stxbp1	Mir680-3		Duox2	Fkbp8	Htr5b	Mmp9
Reg2	Rac1	Neurod1	Rxra	E4f1	Fcho2	Itm2a	Stxbp2	Mir687		Dusp3	Flcn	Htr6	Mpc2
Reg3a	Ran	Neurod2	Rxrb	Ecpas	Fer	Itpkb	Stxbp3	Mir690		Dusp15	Flna	Htr7	Mpp2
Reg3b	Rarres2	Neurod4	Rxrg	Ect2	Fermt2	Jag2	Sucnr1	Mir695		Dusp22	Flrt1	Htt	Mst1r
Reg3d	Reg3g	Neurod6	Sall1	Eef1a1	Fermt3	Jak2	Supt6	Mir706		Dvl1	Flrt2	Ica1	Mtmr2
Reg3g	Reg4	Neurog1	Sall2	Eef1akmt3	Fes	Jak3	Swap70	Mir715		Dvl2	Flrt3	Ifng	Mtor
Reg4	Reln	Neurog2	Sall4	Efcab1	Fez1	Jaml	Syk	Mir741		Dvl3	Flt1	Ift20	Musk
Sdc1	Rpl11	Neurog3	Satb1	Efcab2	Fgd1	Jmjd6	Tac1	Mir743b		Dync2h1	Flt4	Ift80	Myc
Sdc4	Rpl12	Nfat5	Satb2	Efhc1	Fgd2	Jun	Tacr1	Mir744		Dyrk2	Fmr1	Igfbp3	Myh6
Sema3a	Rpl22	Nfatc1	Scaper	Ehd2	Fgd4	Kars	Tbc1d10c	Mir764		Dzip1	Folr1	Igh-7	Mylk2
Sema3b	Rpl23	Nfatc2	Scx	Eif3a	Fgd5	Kat2a	Tbk1	Mir878		Ecm1	Fos	Igsf9b	Myo5a
Sema3c	Rpl27	Nfatc3	Setbp1	Eif6	Fgd6	Kdelr1	Tcf3	Mir881		Ecsit	Foxc1	Igsf11	Myo5b
Sema3d	Rpl30	Nfatc4	Sfpq	Elavl4	Fgf13	Kit	Tcf4	Mir1195		Eda	Foxc2	Ihh	Myo6
Sema3e	Rpl35a	Nfe2	Shox2	Elmod3	Fgfr1op	Klf5	Tcf7	Mirlet7e		Edn1	Foxd1	Il1b	Myoc
Sema3f	Rpl9	Nfe2l1	Sim2	Emd	Fhdc1	Klrb1c	Tcim	Mirlet7i		Edn2	Foxf1	Il1rap	Myrip
Sema3g	Rpn1	Nfe2l2	Six1	Eml1	Fhl3	Klre1	Tcirg1	Mkks		Edn3	Foxl1	Il1rapl1	Nadk
Sema4a	Rps10	Nfe2l3	Six2	Eml2	Fhod1	Klrk1	Tec	Mkrn1		Efemp1	Foxo1	Il1rn	Napa
Sema4b	Rps11	Nfia	Six4	Eml3	Fhod3	Kmt2e	Tfrc	Mme		Efna1	Foxo3	Il6	Napb
Sema4c	Rps13	Nfib	Six5	Eml4	Fign	Lag3	Tgfb1	Mmp12		Efna2	Foxo4	Il11	Nat8l
Sema4d	Rps14	Nfic	Ski	Eml5	Filip1	Lamp1	Tgfbr2	Mndal		Efna3	Foxo6	Ildr1	Ncam1
Sema4f	Rps15a	Nfil3	Skil	Eml6	Fkbp15	Lat	Thbs1	Mpc1		Efna4	Foxp3	Ildr2	Ncdn
Sema4g	Rps16	Nfix	Slc30a9	Enah	Fkbp4	Lat2	Thoc1	Mpl		Efna5	Frat2	Ilk	Ncs1
Sema5a	Rps17	Nfkb1	Smad1	Enc1	Flii	Lax1	Thy1	Mras		Efnb1	Frk	Inha	Ncstn
Sema5b	Rps18	Nfkb2	Smad2	Enkd1	Flna	Lbp	Ticam1	Mrc1		Efnb2	Frs2	Inhba	Ndel1
Sema6a	Rps19	Nfkbia	Smad3	Entr1	Flnb	Lck	Timp1	Mrpl15		Efnb3	Frs3	Inhbb	Ndp
Sema6b	Rps20	Nfkbib	Smad4	Epb41	Flnc	Lcp1	Tirap	Msc		Egf	Frzb	Ins2	Ndrg2
Sema6c	Rps25	Nfkbid	Smad5	Epb41l1	Flot1	Lcp2	Tlr2	Mt3		Egfl7	Fst	Insyn1	Ndufaf2
Sema6d	Rps3	Nfkbie	Smad6	Epb41l2	Flot2	Ldlr	Tlr3	Mtf2		Egfr	Fstl3	Insyn2a	Nedd4
Sema7a	Rps5	Nfkbil1	Smad7	Epb41l3	Flt1	Lef1	Tlr4	Mul1		Egr1	Furin	Invs	Nell2
Sfta2	Rps7	Nfkbiz	Smad9	Epb41l4a	Fmn1	Lep	Tlr6	Myb		Eid2	Fut8	Iqsec2	Neto1
Sftpa1	Rpsa	Nfrkb	Smarca1	Epb41l4b	Fmn2	Lepr	Tmem131l	Mybl2		Eif2ak3	Fuz	Irs1	Neto2
Sftpb	Rspo1	Nfx1	Smarca2	Epb41l5	Fmr1	Lfng	Tnf	Myc		Eif2b1	Fyb	Irs2	Neurl1a
Sftpc	Rspo2	Nfxl1	Smarca4	Epb42	Fnbp1	Lgals1	Tnfaip3	Myd88		Eif2b2	Fyb2	Isl1	Nf1
Sftpd	Rspo3	Nfya	Smarca5	Eppk1	Fnbp1l	Lgals3	Tnfrsf14	Mylk3		Eif2b3	Fyn	Itga3	Nfatc4
1810010H24Rik	Rspo4	Nfyb	Smarcad1	Erc2	Fnta	Lgals8	Tnfrsf1b	Mynn		Eif2b4	Fzd1	Itgb1	Nfkb1
8030411F24Rik	S100a1	Nfyc	Smarcal1	Ercc2	Fntb	Lgals9	Tnfrsf21	Myo1c		Eif2b5	Fzd10	Itpka	Ngf
9230104L09Rik	S100a10	Nhlh1	Smarcb1	Ercc6l2	Fopnl	Lig4	Tnfrsf4	Myo18a		Eif4a3	Fzd2	Itpr3	Ngfr
A2m	S100a11	Nhlh2	Smarcc1	Ermn	Frmd3	Lilra5	Tnfsf13	Myod1		Eif4ebp1	Fzd3	Itsn1	Nkd1
Adam10	S100a13	Nkrf	Smarcc2	Espl1	Frmd4a	Lmo1	Tnfsf13b	Myog		Eif4ebp2	Fzd4	Jade1	Nkd2
Adam11	S100a14	Nkx1-1	Smarcd1	Espn	Frmd4b	Lmo4	Tnfsf18	Ncapg2		Elf1	Fzd5	Jagn1	Nkx2-5
Adam12	S100a16	Nkx1-2	Smarcd2	Espnl	Frmd5	Loxl3	Tnfsf4	Ncl		Elp2	Fzd6	Jak2	Nle1
Adam15	S100a3	Nkx2-1	Smarcd3	Evc	Frmd6	Lrfn5	Tnfsf9	Ndufa13		Emd	Fzd7	Jph3	Nlgn1
Adam17	S100a4	Nkx2-2	Smarce1	Evc2	Frmd7	Lrp1	Tnip2	Nefh		Emilin1	Fzd8	Jph4	Nlgn2
Adam18	S100a5	Nkx2-3	Snai1	Evi5	Frmd8	Lrrc32	Tox	Nfat5		Emp2	Fzd9	Jrk	Nlgn3
Adam19	S100a6	Nkx2-4	Snai2	Evl	Frmpd4	Lrrk2	Tpst2	Nfe2l2		Eng	G0s2	Kalrn	Nlk
Adam1a	S100a7a	Nkx2-5	Snapc4	Evpl	Fry	Ltbr	Traf6	Nfil3		Enho	G3bp1	Kank1	Nmb
Adam1b	S100b	Nkx2-6	Sox11	Exoc7	Fscn1	Ly6d	Trex1	Nfkb1		Enpp1	Gab1	Kat2a	Nnat
Adam2	S100g	Nkx2-9	Sox12	Exosc4	Fsd1	Ly9	Trp53	Nfkbia		Ep300	Gab2	Kcna5	Nog
Adam20	Sbsn	Nkx3-1	Sox13	Eya3	Ftcd	Lyl1	Trp53bp1	Nfyb		Epgn	Gabarap	Kcnb1	Nos1
Adam21	Sbspon	Nkx3-2	Sox17	Ezr	Fuz	Lyn	Trpv1	Nlrc5		Epha1	Gabrb3	Kcnc3	Notch1
Adam22	Scube1	Nkx6-1	Sox18	Faap100	Fyb	Lyst	Tsc1	Nlrp12		Epha2	Galnt11	Kcnc4	Notum
Adam23	Scube2	Nkx6-2	Sox30	Fam83d	Fyn	Mad1l1	Tshr	Nme7		Epha3	Garem1	Kcne1l	Npas4
Adam24	Scube3	Nkx6-3	Sox4	Fam83h	Gabarap	Mad2l2	Tslp	Nmi		Epha4	Gas1	Kcnh1	Npff
Adam25	Sdc1	Nobox	Sox5	Fam92a	Gabarapl1	Mafb	Tspan32	Nol3		Epha5	Gas2	Kcnj5	Nphp3
Adam26a	Sdc2	Noc3l	Sox6	Fam92b	Gan	Malt1	Tusc2	Nol8		Epha6	Gas6	Kcnj10	Nphp4
Adam26b	Sdc3	Noc4l	Sox7	Fam107a	Gapdh	Mapk8ip1	Twsg1	Nos2		Epha7	Gas8	Kcnj11	Nppa
Adam28	Sdc4	Nono	Sox8	Fam110a	Gas2	March7	Txlna	Npnt		Epha8	Gata2	Kcnma1	Nptn
Adam29	Sema3a	Noto	Sox9	Fam110b	Gas2l1	Mef2c	Tyro3	Nr1h4		Epha10	Gata3	Kcnn2	Nptx1
Adam3	Sema3b	Npas1	Sp1	Fam110c	Gas2l3	Megf10	Tyrobp	Nr5a2		Ephb1	Gata4	Kcnq1	Nptx2
Adam30	Sema3c	Npas2	Sp100	Fam161a	Gas7	Mertk	Ubash3b	Nrp2		Ephb2	Gata5	Kcnq4	Nptxr
Adam32	Sema3d	Npas3	Sp110	Fam161b	Gas8	Mettl3	Ulbp1	Numbl		Ephb3	Gata6	Kctd13	Npy1r
Adam33	Sema3e	Npas4	Sp140	Fam183b	Gbp2	Mfhas1	Unc13d	Nup35		Ephb4	Gcgr	Kdm5b	Nr1d1
Adam34	Sema3f	Nr0b1	Sp2	Fank1	Gdpd2	Mfng	Ung	Nup85		Ephb6	Gclc	Kdm6a	Nr1h4
Adam39	Sema3g	Nr0b2	Sp3	Farp1	Gem	Mif	Vamp2	Oas2		Epm2a	Gclm	Kdr	Nr3c1
Adam4	Sema4a	Nr1d1	Sp4	Farp2	Gen1	Mill1	Vamp8	Ocstamp		Epn1	Gcnt2	Kif1b	Nr3c2
Adam5	Sema4b	Nr1d2	Sp5	Fbf1	Gfap	Mill2	Vav3	Osm		Epn2	Gdf1	Kif5b	Nrarp
Adam6a	Sema4c	Nr1h2	Sp6	Fblim1	Gja1	Milr1	Vcam1	Osmr		Epo	Gdf10	Kiss1	Nrg1
Adam6b	Sema4d	Nr1h3	Sp7	Fbxl7	Gli1	Mink1	Vnn1	Otop1		Erbb2	Gdf11	Kiss1r	Nrgn
Adam7	Sema4g	Nr1h4	Spi1	Fbxl13	Gli2	Mir17	Vpreb1	Otud4		Erbb3	Gdf15	Kit	Nrn1
Adam8	Sema5a	Nr1h5	Srebf1	Fbxo5	Gli3	Mir18	Vps33b	Otulin		Erbb4	Gdf5	Klf4	Nrxn1
Adam9	Sema5b	Nr1i2	Srebf2	Fbxo31	Gmfb	Mir19a	Vsir	Otx2		Ercc6	Gdf6	Klf5	Nrxn2
Adamdec1	Sema6a	Nr1i3	Srf	Fbxw11	Gmfg	Mir19b-1	Vwf	Oxsr1		Ereg	Gdf9	Klf7	Nrxn3
Adamts13	Sema6b	Nr2c1	Ssrp1	Fcgr2b	Gnai1	Mir20a	Was	P4hb		Ermap	Gdnf	Klhl12	Nsg1
Adamts14	Sema6c	Nr2c2	Stat1	Fcho1	Gnai2	Mir92-1	Washc1	Padi2		Errfi1	Gdpd5	Kmo	Nsmf
Adamts15	Sema6d	Nr2e1	Stat2	Fcho2	Gnai3	Mir150	Wnt1	Pafah1b1		Esm1	Gfra1	Kmt2a	Ntf3
Adamts16	Sema7a	Nr2e3	Stat3	Fer	Gng12	Mir181b-1	Wnt4	Palm3		Esr1	Gfra2	Kpna1	Ntng1
Adamts17	Serpina3c	Nr2f1	Stat5a	Fermt1	Golga2	Mir181b-2	Wnt5a	Parp9		Esr2	Gfra3	Kpna2	Ntng2
Adamts18	Serpina3f	Nr2f2	Stat5b	Fermt2	Gper1	Mir301	Wwp1	Parp14		Etv2	Gfra4	Kras	Ntrk1
Adamts19	Serpina3g	Nr2f6	Stat6	Fermt3	Gphn	Mir326	Xbp1	Parp16		Evc	Ggnbp2	Kremen1	Ntrk2
Adamts2	Serpina3m	Nr3c1	Tada2a	Fes	Gpsm2	Mlh1	Xrcc4	Pax6		Evc2	Ghr	Kremen2	Ntsr1
Adamts20	Serpina3n	Nr3c2	Tada2b	Fez1	Gramd3	Mmp8	Ywhaz	Pcolce		Eya1	Ghrl	Krt6a	Nucb2
Adamts3	Serpinb1a	Nr4a1	Taf1	Fgd1	Gsdmc2	Mmp14	Zbtb1	Pcolce2		Eya2	Gid8	L1cam	Nup155
Adamts5	Serpinb1b	Nr4a2	Tal1	Fgd2	Gsdmc4	Mpl	Zbtb16	Pdcd10		Eya3	Gigyf1	Lama2	Nxn
Adamts6	Serpinb5	Nr4a3	Tal2	Fgd3	Gsk3a	Mpzl2	Zbtb32	Pde1b		Eya4	Gigyf2	Lats1	Oit1
Adamts7	Serpinb6a	Nr5a1	Tax1bp1	Fgd4	Gsk3b	Mrgprx2	Zbtb7a	Pde2a		Ezr	Gipc1	Lats2	Ophn1
Adamts8	Serpinb6b	Nr5a2	Tax1bp3	Fgd5	Gsn	Ms4a1	Zbtb7b	Pde12		F2	Git1	Ldb1	Otulin
Adamts9	Serpinb6c	Nr6a1	Tbp	Fgd6	Gtf2f2	Ms4a2	Zc3h12a	Pdgfb		F2rl1	Gkap1	Lect2	Oxct1
Adamtsl1	Serpinb8	Nrf1	Tbpl1	Fgf13	Gtse1	Msh2	Zc3h8	Pdia3		F3	Glg1	Lef1	Oxtr
Adamtsl2	Serpinb9	Nrl	Tbx15	Fgfr1op	Gypc	Msh6	Zeb1	Peli3		F7	Gli1	Leo1	P2rx1
Adamtsl3	Serpinb9b	Olig1	Tbx18	Fgr	H1f0	Msn	Zfp335	Pf4		Fadd	Gli2	Lep	P2rx3
Adamtsl4	Serpinc1	Olig2	Tbx2	Fhdc1	H2afx	Mtor	Zfp35	Pfkp		Faf1	Gli3	Lepr	P2rx4
Adamtsl5	Serpind1	Olig3	Tbx20	Fhl3	H2afy	Muc5b	Zfp36l1	Phb		Faim	Glis2	Lgi1	P2rx7
Agt	Serpine1	Onecut1	Tbx3	Fhod1	Hap1	Myb	Zfp36l2	Phc1		Faim2	Glmn	Lgmn	P2ry1
AI182371	Serpine2	Onecut2	Tbx4	Fhod3	Harbi1	Myd88	Zfp608	Pias3		Fam20c	Glp1r	Lgr4	P2ry2
Astl	Serpinf1	Onecut3	Tbx5	Fign	Haus1	Myh9	Zfp609	Pias4		Fam53b	Glp2r	Lgr5	Pacsin2
BC048546	Serping1	Osr1	Tbx6	Filip1	Haus2	Myo1f	Zmiz1	Pid1		Fam72a	Glrx	Lgr6	Paf1
BC051665	Serpinh1	Osr2	Tcf12	Fkbp4	Haus3	Myo18a	Znhit1	Piga		Fam83a	Gm13283	Lhx1	Pafah1b1
BC100530	Serpini1	Otp	Tcf15	Fkbp15	Haus4	Myocd		Pirb		Fam83b	Gna11	Lhx5	Paip2
BC117090	Sfpq	Otx1	Tcf19	Flii	Haus5	Mzb1		Pla2g10		Fam83g	Gnai2	Lif	Pak1
Bmp1	Sfrp1	Otx2	Tcf20	Flna	Haus6	Nampt		Plcb1		Fam89b	Gnaq	Limd1	Panx1
Cd109	Sfrp2	Ovol1	Tcf21	Flnb	Haus7	Nbn		Plvap		Fanca	Gng7	Lin7a	Park7
Cela1	Sfrp4	Ovol2	Tcf23	Flnc	Haus8	Ncaph2		Pml		Fancd2	Gorab	Lin7b	Pask
Cela2a	Sfrp5	Ovol3	Tcf24	Flot1	Hax1	Nck1		Pmm1		Farp2	Got1	Lin7c	Pcdh17
Cela3b	Slc25a5	Parp1	Tcf25	Flot2	Hck	Nck2		Pnpt1		Fas	Gpc1	Lmx1a	Pcdh8
Cpn2	Slit2	Parp12	Tcf3	Flt1	Hdac3	Nckap1l		Pou4f1		Fasl	Gpc2	Lrfn2	Pcdhb16
Cst10	Slit3	Patz1	Tcf4	Fmn1	Hdac4	Ncor1		Pou4f2		Fat4	Gpc3	Lrp1	Pck2
Cst11	Slpi	Pawr	Tcf7	Fmn2	Hdac6	Ncstn		Pou5f1		Fbn1	Gper1	Lrp2	Pclo
Cst12	Smoc1	Pax1	Tcf7l1	Fmr1	Hecw2	Ndfip1		Pparg		Fbn2	Gpha2	Lrp4	Pde1c
Cst13	Smoc2	Pax2	Tcf7l2	Fnbp1	Herc2	Ndrg1		Ppbp		Fbxl15	Gpld1	Lrp5	Pde3b
Cst3	Sned1	Pax3	Tead1	Fnbp1l	Hfe	Nectin2		Prdm5		Fbxl17	Gpr157	Lrp6	Pde4a
Cst6	Sod1	Pax4	Tead2	Fnta	Hid1	Nedd4		Prkn		Fbxw4	Gpr161	Lrp8	Pde4c
Cst7	Sod3	Pax5	Tead3	Fntb	Hip1	Nfam1		Prlr		Fbxw7	Gpr171	Lrrc4	Pde8b
Cst8	Sost	Pax6	Tead4	Fopnl	Hip1r	Nfatc1		Prmt2		Fbxw11	Gpr21	Lrrc4c	Pdgfa
Cst9	Sparc	Pax7	Tef	Foxa3	Hipk1	Nfatc2		Prpf8		Fcer1a	Gpr35	Lrrfip2	Pdgfb
Cstb	Sparcl1	Pax8	Terf1	Frmd3	Hnrnpc	Nfatc3		Ptk2b		Fcer1g	Gpr37l1	Lrrk1	Pdlim4
Cstl1	Spock2	Pax9	Terf2	Frmd4a	Hnrnpu	Nfkb2		Ptp4a3		Fcgr1	Gpr75	Lrrk2	Pdzd11
Cts3	Spock3	Paxbp1	Tet1	Frmd4b	Hook2	Nfkbid		Ptpn2		Fcgr2b	Gprc5a	Lrrtm1	Peg12
Cts6	Spon1	Pbrm1	Tet2	Frmd5	Hook3	Nfkbiz		Ptpn6		Fcgr3	Gprc5b	Lrrtm2	Penk
Cts7	Spon2	Pbx1	Tet3	Frmd6	Hoxb4	Nhej1		Ptprc		Fcmr	Gps2	Ltbp4	Per2
Cts8	Spp1	Pbx2	Tfam	Frmd7	Hoxc8	Nkap		Ptprf		Fcnb	Gpx1	Ly6e	Pex5l
Ctsa	Srgn	Pbx3	Tfap4	Frmd8	Hsbp1	Nkx2-3		Ptprn		Fcrl5	Grb10	Lyn	Pfdn5
Ctsb	Srpx	Pbx4	Tfb1m	Frmpd1	Hsf1	Nlrc3		Ptprt		Fem1b	Grb14	Lynx1	Pfkfb2
Ctsc	Srpx2	Pcbp1	Tfb2m	Frmpd4	Hspa1a	Nlrp3		Pycard		Fer	Grb2	Lypd1	Pfkl
Ctse	Ssc5d	Pcbp2	Tfcp2	Fry	Hspa2	Nod2		Rab7b		Fermt1	Grem1	Lzts1	Pfkm
Ctsf	Sspo	Pcbp3	Tfcp2l1	Fscn1	Hspa8	Notch2		Rab11fip5		Fermt2	Grem2	Lzts2	Pfn2
Ctsh	St14	Pcbp4	Tfdp1	Fscn2	Hspb1	Nppa		Rab12		Fermt3	Gria4	Macf1	Pgr
Ctsj	Sulf1	Pcgf6	Tfdp2	Fscn3	Hspb11	Nr1d1		Rab20		Ffar2	Grik1	Mad2l2	Phf24
Ctsk	Sulf2	Pdx1	Tfe3	Fsd1	Hspb7	Nr1h3		Rab43		Ffar3	Grik2	Madd	Phpt1
Ctsl	Svep1	Peg3	Tfeb	Ftcd	Hsph1	Nr4a3		Rabgef1		Fga	Grik5	Mafa	Pias4
Ctsll3	Tchh	Pgr	Tgif1	Fuz	Htra2	Nrarp		Rad23b		Fgb	Grin1	Map1a	Pick1
Ctsm	Tfpi2	Phb	Tgif2	Fyb	Htt	Nsd2		Rarg		Fgf1	Grin2d	Map4k4	Pim3
Ctso	Tgfa	Phb2	Thap1	Fyn	Hydin	Ntrk1		Rbm15		Fgf2	Grin3a	Mapk1	Pin1
Ctsq	Tgfb1	Phf20	Thap11	Gabarap	Hyls1	Onecut1		Rbmx		Fgf3	Grin3b	Mapk8ip2	Pink1
Ctsr	Tgfb1i1	Phf5a	Thap2	Gabarapl1	Hypk	Otud5		Rc3h1		Fgf4	Grip2	Mapk14	Pirb
Ctss	Tgfb2	Phox2a	Thap3	Gan	Ick	P2rx1		Rela		Fgf5	Grk2	Mapt	Pitx2
Ctsw	Tgfb3	Phox2b	Thap4	Gapdh	Id1	P2rx7		Rffl		Fgf6	Grk5	Mark1	Piwil4
Ctsz	Tgfbi	Phtf1	Thap6	Gas2	Iffo1	P2ry1		Rfx2		Fgf7	Grk6	Mark2	Pkd1
Egln1	Tgm1	Phtf2	Thap7	Gas2l1	Iffo2	P2ry12		Rhoa		Fgf8	Grm7	Mbd2	Pkd2
Egln2	Tgm2	Pitx1	Thra	Gas2l2	Ift122	Pag1		Rif1		Fgf9	Grm8	Mc4r	Pkp2
Egln3	Tgm4	Pitx2	Thrb	Gas2l3	Ift140	Pagr1a		Ripk1		Fgf10	Gsc	Mcc	Pla2g6
Elane	Tgm5	Pitx3	Toe1	Gas7	Ift172	Patz1		Ripk2		Fgf12	Gsg1l	Mctp1	Plat
F10	Thbs1	Pknox1	Topors	Gas8	Ift20	Pawr		Ripor1		Fgf14	Gsk3a	Mctp2	Plcb1
F12	Thbs2	Pknox2	Tox	Gbp2	Ift22	Pax1		Ripor2		Fgf15	Gsk3b	Mcu	Plcb4
F13a1	Thbs3	Plag1	Tox2	Gck	Ift27	Paxip1		Rnf113a2		Fgf16	Gskip	Mdfi	Plcg1
F13b	Thbs4	Plagl1	Tox3	Gcom1	Ift43	Pcid2		Rnf125		Fgf17	Gucy2g	Mdfic	Plcl1
F7	Thpo	Plagl2	Tox4	Gdpd2	Ift46	Pdcd1lg2		Rnf138		Fgf18	H2-M3	Mecp2	Plcl2
F9	Thsd4	Plek	Trerf1	Gem	Ift52	Pde5a		Rnmt		Fgf20	Hand2	Med12	Plekhg5
Fam20a	Timp1	Pogz	Trp53	Gen1	Ift57	Pdgfa		Ro60		Fgf21	Hap1	Mef2c	Plk2
Fam20b	Timp2	Pou1f1	Trp63	Gfap	Ift74	Pdgfb		Robo1		Fgf22	Hax1	Mertk	Plpp3
Fam20c	Timp3	Pou2af1	Trps1	Gja1	Ift80	Pdgfra		Rora		Fgf23	Hbegf	Mesd	Pnkd
Gm10334	Timp4	Pou2f1	Tsc22d1	Gli1	Ift81	Pdgfrb		Rpl3		Fgfbp1	Hbp1	Mesp1	Pomc
Gm13011	Tinagl1	Pou2f2	Tsc22d2	Gli2	Ift88	Pdpk1		Rpl13a		Fgfbp3	Hck	Met	Porcn
Gm4758	Tll1	Pou2f3	Tsc22d3	Gli3	Igbp1	Pdpn		Rplp0		Fgfr1	Hcls1	Mgat3	Ppard
Gm4787	Tll2	Pou3f1	Tsc22d4	Gm4869	Igf2bp2	Pear1		Rps2		Fgfr2	Hdac1	Mgll	Pparg
Gm5347	Tnc	Pou3f2	Tshz1	Gm20695	Ik	Peli1		Rps3		Fgfr3	Hdac2	Midn	Ppfia2
Gm5409	Tnf	Pou3f3	Tshz2	Gm44503	Ikbkg	Pf4		Rps6ka4		Fgfr4	Hes1	Mink1	Ppfia3
Gm5416	Tnfaip6	Pou3f4	Tshz3	Gmfb	Ilk	Pfdn1		Rps6ka5		Fgfrl1	Hes6	Mir7-1	Ppm1a
Gm5483	Tnfsf10	Pou4f1	Ttf1	Gmfg	Incenp	Pglyrp1		Rps6kb1		Fgg	Hes7	Mir7-2	Ppp1r9a
Gm5771	Tnfsf12	Pou4f2	Ttf2	Gnai1	Ing4	Pglyrp2		Rps16		Fgr	Hexa	Mir7b	Ppp1r9b
Habp2	Tnfsf13	Pou4f3	Tub	Gnai2	Ino80	Pglyrp3		Rufy4		Fkbp1a	Hey1	Mir9-1	Ppp2r3a
Hpse	Tnfsf13b	Pou5f1	Twist1	Gnai3	Inpp5d	Pglyrp4		Saa3		Fkbp8	Hey2	Mir9-2	Ppp3ca
Hpse2	Tnfsf15	Pou5f2	Twist2	Gnat3	Inpp5e	Pi4k2a		Samhd1		Flcn	Heyl	Mir9-3	Ppp3cb
Hrg	Tnfsf18	Pou6f1	Ubp1	Gng12	Inppl1	Pibf1		Sbno2		Flna	Hfe	Mir15a	Ppp3r1
Htra3	Tnfsf4	Pou6f2	Ubtf	Golga2	Ints6	Pik3ca		Sdad1		Flrt1	Hgf	Mir17	Ppt1
Htra4	Tnfsf9	Ppara	Unk	Gper1	Intu	Pik3cb		Selp		Flrt2	Hgs	Mir19a	Prdm15
Hyal1	Tnn	Ppard	Unkl	Gphn	Invs	Pik3cd		Serpine1		Flrt3	Hhat	Mir19b-1	Prepl
Hyal2	Tnr	Pparg	Usf1	Gpsm2	Ipp	Pik3cg		Sfrp1		Flt1	Hhip	Mir19b-2	Prickle1
Hyal3	Tnxb	Ppp1r13l	Usf2	Gramd3	Iqcb1	Pik3r1		Sh2b2		Flt3	Hic1	Mir20a	Prkaa1
Hyal4	Tomm20	Prdm1	Usf3	Gsdmc	Iqcd	Pik3r6		Sh2b3		Flt4	Hif1a	Mir22	Prkaa2
Hyal5	Tsku	Prdm10	Vax2	Gsdmc2	Iqcg	Pilrb1		Sharpin		Fmr1	Hif1an	Mir23a	Prkaca
Hyal6	Tubb4b	Prdm11	Vdr	Gsdmc3	Iqgap1	Pip5k1c		Shmt1		Folr1	Hip1	Mir23b	Prkar1b
Itih1	Tubb5	Prdm12	Vezf1	Gsdmc4	Iqgap2	Pirb		Shpk		Fos	Hip1r	Mir24-1	Prkar2a
Itih2	Vcan	Prdm13	Wdhd1	Gsk3a	Irs1	Pja2		Sigirr		Foxa1	Hipk1	Mir24-2	Prkar2b
Itih3	Vegfa	Prdm14	Wiz	Gsk3b	Ist1	Pkn1		Sirpa		Foxa2	Hipk2	Mir25	Prkca
Itih4	Vegfb	Prdm15	Wt1	Gsn	Itgb1bp1	Pknox1		Sirt1		Foxc1	Hist2h2be	Mir26a-1	Prkcb
Itih5	Vegfc	Prdm16	Xbp1	Gtf2f2	Itsn1	Pla2g2a		Slc2a4		Foxc2	Hmga2	Mir26a-2	Prkce
Kazald1	Vim	Prdm2	Ybx1	Gtse1	Itsn2	Pla2g2d		Slc12a2		Foxd1	Hmgb2	Mir26b	Prkcg
Ky	Vit	Prdm4	Ybx2	Gypc	Ivns1abp	Pla2g2f		Slc25a5		Foxf1	Hmox1	Mir27b	Prkcz
Lepre1	Vtn	Prdm5	Ybx3	Gys2	Jade1	Pla2g3		Slc26a6		Foxh1	Hnf1a	Mir28a	Prkn
Leprel1	Vwa1	Prdm6	Yeats2	H1f0	Jak1	Pla2g5		Slc27a1		Foxl1	Homer1	Mir29a	Prnp
Leprel2	Vwa3a	Prdm8	Yeats4	H2afx	Jak2	Pla2g10		Slit2		Foxo1	Homer2	Mir29b-1	Prr7
Lox	Vwa3b	Prdm9	Yy1	H2afy	Jak3	Plcb1		Slit3		Foxo3	Homer3	Mir29b-2	Prrt2
Loxl3	Vwa5a	Preb	Yy2	Hap1	Jmy	Plcg2		Smad4		Foxo4	Hoxa13	Mir30a	Psen1
Loxl4	Vwa5b2	Prkrir	Zbed3	Harbi1	Jtb	Plcl2		Smad7		Foxo6	Hoxd3	Mir30b	Psen2
Masp1	Vwa7	Prop1	Zbed4	Haspin	Jup	Plcz1		Smarca5		Foxp3	Hp	Mir30c-1	Psmc5
Masp2	Vwc2	Prox1	Zbed6	Haus1	Kalrn	Pld2		Smpd3		Fpr1	Hpgd	Mir30c-2	Psmd9
Mep1a	Vwf	Prox2	Zbp1	Haus2	Kank4	Plek		Smpd4		Fpr2	Hpx	Mir30d	Ptbp1
Mep1b	Wfikkn1	Prrx1	Zbtb1	Haus3	Kansl2	Plscr1		Snx10		Fpr3	Hras	Mir30e	Pten
Mmp27	Wfikkn2	Prrx2	Zbtb10	Haus4	Kat2a	Pms2		Socs1		Fpr-rs3	Hs1bp3	Mir32	Ptger3
Mug2	Wif1	Prrxl1	Zbtb11	Haus5	Kat2b	Pnp		Socs3		Fpr-rs4	Hsf1	Mir92-1	Ptger4
Ngly1	Wisp1	Pspc1	Zbtb12	Haus6	Katna1	Polm		Socs5		Fpr-rs6	Hsp90ab1	Mir92-2	Ptgs1
Ogfod1	Wisp2	Ptf1a	Zbtb14	Haus7	Katnal1	Pou1f1		Sox1		Fpr-rs7	Hspa5	Mir92b	Ptgs2
Ogfod2	Wnt1	Pura	Zbtb16	Haus8	Katnal2	Pou2f2		Sox17		Frat1	Hspb1	Mir93	Ptk2
P4ha1	Wnt10b	Purb	Zbtb17	Hax1	Katnb1	Pparg		Spata2		Frat2	Hspb11	Mir98	Ptk2b
P4ha2	Wnt11	Purg	Zbtb18	Hck	Katnbl1	Ppp2r3c		Sphk1		Frk	Htra1	Mir99a	Ptk7
P4ha3	Wnt16	Rara	Zbtb2	Hdac3	Kazn	Ppp3cb		Spi1		Frrs1l	Htra2	Mir100	Ptpmt1
P4htm	Wnt2	Rarb	Zbtb20	Hdac4	Kbtbd8	Pram1		Spock2		Frs2	Htra3	Mir101a	Ptpn11
Pamr1	Wnt2b	Rarg	Zbtb21	Hdac6	Kcnab2	Prdm1		Spp1		Frs3	Htt	Mir101b	Ptpn23
Pappa	Wnt4	Rax	Zbtb22	Hecw2	Kcnc3	Prdx1		Spry2		Frzb	Hyal2	Mir106a	Ptpra
Pappa2	Wnt5a	Rbak	Zbtb24	Hepacam2	Keap1	Prdx2		Spry4		Fshr	Icam1	Mir106b	Ptprd
Pcsk5	Wnt5b	Rbm22	Zbtb25	Herc2	Kif11	Prelid1		Srm		Fst	Icosl	Mir124-2hg	Ptprn
Plat	Wnt6	Rbpj	Zbtb26	Hfe	Kif13a	Prex1		Srsf3		Fstl3	Id1	Mir124a-1hg	Ptpro
Plau	Wnt9a	Rbpjl	Zbtb3	Hid1	Kif13b	Prf1		Srsf7		Fstl4	Ifitm1	Mir125a	Ptprs
Plg	Zg16	Rc3h1	Zbtb32	Hip1	Kif14	Prg3		Sstr1		Furin	Ifitm2	Mir125b-1	Ptpru
Plod1		Rc3h2	Zbtb33	Hip1r	Kif16b	Prkar1a		St18		Fut8	Ifitm3	Mir125b-2	Ptprv
Plod2		Rcor1	Zbtb34	Hipk1	Kif17	Prkca		Stap1		Fuz	Ifnar1	Mir126a	Pygo1
Prss1		Rcor2	Zbtb37	Hmmr	Kif18a	Prkcb		Star		Fyb	Ifnar2	Mir127	Pygo2
Prss12		Rcor3	Zbtb38	Hnrnpc	Kif19a	Prkcd		Stat1		Fyb2	Ifngr1	Mir128-1	Rab11a
Prss2		Rel	Zbtb39	Hnrnpu	Kif1a	Prkce		Stat2		Fyn	Ifngr2	Mir128-2	Rab11b
Prss3		Rela	Zbtb4	Hook1	Kif1b	Prkcq		Stat3		Fzd1	Ifnlr1	Mir129	Rab11fip2
Pzp		Relb	Zbtb40	Hook2	Kif1bp	Prkcz		Stat4		Fzd2	Ifnz	Mir129-1	Rab11fip3
Serpina10		Rere	Zbtb41	Hook3	Kif1c	Prkdc		Stat5a		Fzd3	Ift122	Mir129-2	Rab11fip5
Serpina11		Rest	Zbtb42	Hoxb4	Kif20a	Prkg1		Stat5b		Fzd4	Ift140	Mir130a	Rab1a
Serpina12		Rex2	Zbtb43	Hoxc8	Kif20b	Prmt5		Stat6		Fzd5	Ift172	Mir132	Rab26
Serpina1a		Rfx1	Zbtb44	Hsbp1	Kif21a	Prnp		Stip1		Fzd6	Ift20	Mir134	Rab3a
Serpina1b		Rfx2	Zbtb45	Hsf1	Kif21b	Prr7		Stk39		Fzd7	Ift27	Mir137	Rab3b
Serpina1c		Rfx3	Zbtb46	Hspa1a	Kif22	Psen1		Stoml1		Fzd8	Ift46	Mir138-1	Rab3gap1
Serpina1d		Rfx4	Zbtb48	Hspa2	Kif23	Psen2		Stx4a		Fzd9	Ift52	Mir138-2	Rab5a
Serpina1e		Rfx5	Zbtb49	Hspa8	Kif24	Psmb10		Stx8		Fzd10	Ift57	Mir145a	Rab8a
Serpina1f		Rfx6	Zbtb5	Hspb1	Kif26a	Psmb11		Stx11		G0s2	Ift74	Mir148b	Rab8b
Serpina3a		Rfx7	Zbtb6	Hspb7	Kif26b	Ptafr		Stxbp1		G3bp1	Ift80	Mir149	Rac1
Serpina3b		Rfx8	Zbtb7a	Hspb11	Kif27	Ptger3		Stxbp2		Gab1	Ift81	Mir150	Rac3
Serpina3c		Rfxank	Zbtb7b	Hsph1	Kif28	Ptger4		Stxbp3		Gab2	Ift88	Mir151	Raf1
Serpina3f		Rfxap	Zbtb7c	Htra2	Kif2a	Ptk2b		Stxbp4		Gabarap	Igf1	Mir153	Rangrf
Serpina3g		Rhox1	Zbtb8a	Htt	Kif3a	Ptpn2		Sycp3		Gabrb3	Igf1r	Mir154	Rap1a
Serpina3k		Rhox10	Zbtb8b	Hydin	Kif3b	Ptpn6		Syk		Galnt11	Igf2	Mir181a-1	Rap1b
Serpina3m		Rhox11	Zbtb9	Hyls1	Kif3c	Ptpn22		Syncrip		Garem1	Igfbp2	Mir181a-2	Rapgef1
Serpina3n		Rhox12	Zc3h10	Hypk	Kif4	Ptprc		Syngr1		Gas1	Igfbp3	Mir181b-1	Rapgef2
Serpina5		Rhox13	Zc3h11a	Ick	Kif5a	Ptpre		Tank		Gas2	Igfbp4	Mir181b-2	Rapgef4
Serpina6		Rhox2a	Zc3h12a	Id1	Kif5b	Ptprj		Tbk1		Gas6	Igfbp5	Mir181c	Rapsn
Serpina7		Rhox2b	Zc3h12b	Iffo1	Kif5c	Pura		Tcirg1		Gas8	Igfbp6	Mir181d	Rara
Serpina9		Rhox2c	Zc3h13	Iffo2	Kif6	Pycard		Tcl1		Gata1	Igsf1	Mir182	Rasd2
Serpinb10		Rhox2d	Zc3h14	Ift20	Kif7	Rab27a		Tdgf1		Gata2	Igsf9b	Mir187	Rasgrf1
Serpinb11		Rhox2e	Zc3h15	Ift22	Kif9	Rab29		Tex14		Gata3	Ihh	Mir191	Rasgrf2
Serpinb12		Rhox3e	Zc3h18	Ift27	Kifap3	Rabgef1		Tff2		Gata4	Iigp1	Mir195a	Rasl10b
Serpinb13		Rhox3f	Zc3h3	Ift43	Kifc2	Rac2		Tfrc		Gata5	Ikbkb	Mir196a-1	Rbm4
Serpinb1b		Rhox3h	Zc3h4	Ift46	Kifc3	Raet1a		Tgtp1		Gata6	Ikbke	Mir196a-2	Rbms3
Serpinb1c		Rhox4a	Zc3h6	Ift52	Kitl	Raet1b		Tgtp2		Gcgr	Il10rb	Mir200a	Rbp4
Serpinb2		Rhox4b	Zc3h7a	Ift57	Kiz	Raet1c		Thpo		Gclc	Il11ra1	Mir200b	Rbpj
Serpinb3a		Rhox4c	Zc3h7b	Ift74	Klc1	Raet1d		Ticam2		Gclm	Il12a	Mir204	Reck
Serpinb3b		Rhox4d	Zc3h8	Ift80	Klc2	Raet1e		Tirap		Gcnt2	Il13ra1	Mir211	Rela
Serpinb3c		Rhox4e	Zeb1	Ift81	Klc3	Rag1		Tjp2		Gcsam	Il15	Mir218	Reln
Serpinb3d		Rhox4f	Zeb2	Ift88	Klc4	Rag2		Tle4		Gdf1	Il15ra	Mir218-1	Ren1
Serpinb5		Rhox4g	Zfat	Ift122	Klhl12	Rap2b		Tlr2		Gdf2	Il17ra	Mir218-2	Rest
Serpinb6a		Rhox5	Zfhx2	Ift140	Klhl2	Rara		Tlr4		Gdf3	Il17rb	Mir221	Rfx3
Serpinb6b		Rhox6	Zfhx3	Ift172	Klhl21	Rasal3		Tmem173		Gdf5	Il17rc	Mir222	Rgs4
Serpinb6c		Rhox7a	Zfhx4	Igbp1	Klhl22	Rasgrp1		Tnf		Gdf6	Il17rd	Mir224	Rhot1
Serpinb6d		Rhox8	Zfp1	Igf2bp2	Klhl3	Rbpj		Tnfrsf1a		Gdf7	Il17re	Mir300	Ric3
Serpinb7		Rhox9	Zfp105	Ik	Klhl4	Rc3h1		Tnfrsf11a		Gdf9	Il18	Mir301b	Rims1
Serpinb8		Rlf	Zfp106	Ikbkg	Klhl41	Rc3h2		Tnfrsf21		Gdf10	Il18rap	Mir320	Rims2
Serpinb9		Rora	Zfp108	Ilk	Klhl42	Relb		Tnfsf11		Gdf11	Il1a	Mir324	Rims3
Serpinb9b		Rorb	Zfp11	Ina	Kmt2e	Rgcc		Tnfsf18		Gdf15	Il1b	Mir328	Rin1
Serpinb9c		Rorc	Zfp110	Incenp	Knstrn	Rhbdd3		Tnip2		Gdnf	Il1r1	Mir330	Rnf10
Serpinb9d		Rreb1	Zfp111	Ing4	Kntc1	Rhoa		Tpr		Gdpd5	Il1r2	Mir337	Rnf138
Serpinb9e		Rsl1	Zfp112	Ino80	Kpna7	Rhoh		Tradd		Gfi1	Il1rap	Mir338	Rnf146
Serpinb9f		Runx1	Zfp113	Inpp5d	Kptn	Rif1		Traf2		Gfra1	Il1rn	Mir342	Rnf19a
Serpinb9g		Runx1t1	Zfp12	Inpp5e	Krit1	Ripk2		Traf3		Gfra2	Il20ra	Mir345	Rnf213
Serpinc1		Runx2	Zfp128	Inppl1	Krt1	Ripk3		Traf6		Gfra3	Il20rb	Mir369	Rnf216
Serpind1		Runx3	Zfp13	Ints6	Krt10	Ripor2		Traf7		Gfra4	Il22ra2	Mir374b	Rnf220
Serpine3		Rxra	Zfp131	Intu	Krt15	Rnf8		Traip		Gfral	Il2ra	Mir378a	Rnf43
Serpinf2		Rxrb	Zfp14	Invs	Krt18	Rnf41		Trbv13-2		Ggnbp2	Il2rb	Mir379	Ror1
Serping1		Rxrg	Zfp141	Ipp	Krt19	Rnf168		Trem2		Gh	Il2rg	Mir381	Ror2
Serpinh1		Sall1	Zfp142	Iqca	Krt20	Rora		Trex1		Ghr	Il31ra	Mir382	Rph3al
Serpini1		Sall2	Zfp143	Iqcb1	Krt222	Rorc		Trim2		Ghrhr	Il33	Mir383	Rpl22
Serpini2		Sall3	Zfp146	Iqcd	Krt36	Rpl22		Trim6		Ghrl	Il3ra	Mir384	Rptor
Spam1		Sall4	Zfp148	Iqcg	Krt5	Rps3		Trim25		Ghsr	Il4	Mir410	Rspo1
Spinkl		Satb1	Zfp160	Iqgap1	Krt7	Rps6		Trim32		Gid8	Il6	Mir411	Rspo2
St14		Satb2	Zfp169	Iqgap2	Krt79	Rps6ka1		Trim44		Gigyf1	Il6ra	Mir421	Rspo3
Stfa1		Scaper	Zfp174	Irs1	Krt8	Rsad2		Trp53		Gigyf2	Il6st	Mir425	Rspo4
Stfa2		Scrt1	Zfp180	Ist1	Krt80	Runx1		Trpv1		Gipc1	Il7	Mir433	Rtf1
Stfa2l1		Scrt2	Zfp182	Itgb1bp1	Ky	Runx2		Tslp		Gipr	Ilk	Mir434	Runx1
Stfa3		Scx	Zfp184	Itgb6	Lancl2	Runx3		Tuba1b		Git1	Ing2	Mir467a-1	Ruvbl1
Sulf1		Sebox	Zfp189	Itsn1	Lasp1	Samsn1		Tut4		Gkap1	Inha	Mir467a-2	Ruvbl2
Sulf2		Setbp1	Zfp2	Itsn2	Lats1	Sart1		Twistnb		Glg1	Inhba	Mir467a-3	Ryk
Tgm1		Sfpq	Zfp202	Ivns1abp	Lats2	Sash3		Txk		Gli1	Inhbb	Mir467a-4	Ryr2
Tgm3		Shox2	Zfp207	Jade1	Lca5	Satb1		Txndc17		Gli2	Inpp5f	Mir467a-5	S100b
Tgm5		Sim1	Zfp212	Jak1	Lca5l	Sbno2		Ube2g2		Gli3	Inpp5k	Mir467a-6	S1pr2
Tgm6		Sim2	Zfp213	Jak2	Lck	Scgb1a1		Ube2k		Glis2	Inppl1	Mir467a-7	Sall1
Tgm7		Six1	Zfp217	Jak3	Lcp1	Sdc4		Ubtf		Glmn	Ins2	Mir467a-8	Scel
Timp4		Six2	Zfp219	Jakmip1	Ldb3	Selenok		Ubxn2a		Glp1r	Insr	Mir467a-9	Scg5
Tll1		Six3	Zfp235	Jmy	Ldlrap1	Selp		Upf1		Glp2r	Insrr	Mir467a-10	Scn1b
Tll2		Six4	Zfp236	Jtb	Leo1	Selplg		Usp10		Glra1	Insyn1	Mir467b	Scn3b
Tmprss15		Six5	Zfp239	Jup	Lima1	Sema4a		Vamp3		Glrx	Intu	Mir484	Scn4b
Tpbpa		Six6	Zfp24	Kalrn	Limch1	Serpine2		Vamp4		Gm2564	Invs	Mir486	Scrib
Tpbpb		Ski	Zfp248	Kank4	Llgl1	Sfrp1		Vamp8		Gm5741	Iqgap1	Mir487b	Sct
Try10		Skil	Zfp251	Kansl2	Llgl2	Sftpd		Vegfc		Gm13271	Iqub	Mir500	Scyl2
Try4		Skor1	Zfp26	Kat2a	Lmna	Sh2b3		Vim		Gm13272	Irak1	Mir501	Sdc1
Try5		Skor2	Zfp260	Kat2b	Lmnb1	Sh2d1b1		Vps26b		Gm13275	Irak2	Mir539	Sdcbp
U06147		Slc30a9	Zfp263	Katna1	Lmnb2	Sh2d1b2		Vrk2		Gm13276	Irak3	Mir540	Sdhaf2
Amh		Smad1	Zfp27	Katnal1	Lmntd1	Sh3rf1		Was		Gm13277	Irak4	Mir541	Selenom
Angpt1		Smad2	Zfp273	Katnal2	Lmod1	Shb		Wdr35		Gm13283	Irf1	Mir551b	Selenot
Angpt2		Smad3	Zfp275	Katnb1	Lmod3	Shh		Wnk1		Gm20521	Irf3	Mir652	Sema5a
Angpt4		Smad4	Zfp276	Katnbl1	Lrif1	Shld1		Wnt5a		Gm21970	Irf5	Mir667	Senp2
Angptl1		Smad5	Zfp277	Kazn	Lrp8	Shld2		Xbp1		Gm29094	Irf7	Mir672	Sept5
Angptl2		Smad6	Zfp28	Kbtbd8	Lrpprc	Shpk		Xcl1		Gm36028	Irgm1	Mir673	Serp1
Angptl3		Smad7	Zfp280b	Kcnab2	Lrrc45	Siglecg		Xrcc5		Gm45717	Irgm2	Mir674	Serpine2
Angptl4		Smad9	Zfp280c	Kcnc3	Lrrc49	Sirpa		Ybx1		Gna11	Irs1	Mir744	Sfrp1
Angptl6		Smarca1	Zfp280d	Kdf1	Lrrc7	Sit1		Ybx3		Gnai2	Irs2	Mir760	Sfrp2
Angptl7		Smarca2	Zfp281	Keap1	Lrrcc1	Skap2		Yy1		Gnaq	Irs3	Mir770	Sfrp4
Areg		Smarca4	Zfp282	Keg1	Lrwd1	Skint1		Zbp1		Gng7	Isl1	Mir872	Sfrp5
Artn		Smarca5	Zfp286	Kif1a	Lurap1	Skint2		Zc3h12a		Gorab	Itga1	Mir1983	Sh3gl1
Bdnf		Smarcad1	Zfp287	Kif1b	Lyst	Sla2		Zc3h15		Got1	Itga10	Mirlet7c-1	Shank1
Bmp10		Smarcal1	Zfp292	Kif1bp	Lzts2	Slamf1		Zfand6		Gp6	Itga11	Mirlet7c-2	Shank2
Bmp15		Smarcb1	Zfp296	Kif1c	Lzts3	Slamf6		Zfp36		Gpc1	Itga2	Mirlet7d	Shank3
Bmp2		Smarcc1	Zfp3	Kif2a	Maats1	Slamf7		Zfp36l1		Gpc2	Itga2b	Mirlet7e	Shc3
Bmp3		Smarcc2	Zfp30	Kif2b	Macf1	Slamf8		Zfp36l2		Gpc3	Itga3	Mirlet7f-1	Shisa2
Bmp4		Smarcd1	Zfp300	Kif2c	Macrod2	Slc4a1		Zfp42		Gper1	Itga4	Mirlet7f-2	Shisa6
Bmp5		Smarcd2	Zfp317	Kif3a	Mad1l1	Slc7a2		Zyx		Gpha2	Itga5	Mirlet7i	Shisa9
Bmp6		Smarcd3	Zfp318	Kif3b	Mad2l1	Slc7a11				Gpld1	Itga6	Mitf	Siah2
Bmp8a		Smarce1	Zfp319	Kif3c	Mad2l1bp	Slc11a1				Gpr21	Itga7	Mks1	Sidt2
Bmp8b		Snai1	Zfp322a	Kif4	Mad2l2	Slc39a10				Gpr33	Itga8	Mllt3	Sipa1l1
Brinp2		Snai2	Zfp324	Kif5a	Maea	Slc46a2				Gpr35	Itga9	Mme	Sirt1
Brinp3		Snai3	Zfp326	Kif5b	Map10	Slfn1				Gpr37l1	Itgae	Mmp9	Sirt3
Btc		Snapc4	Zfp329	Kif5c	Map1a	Smad3				Gpr75	Itgal	Mpc2	Sirt4
Cbln1		Sohlh1	Zfp334	Kif6	Map1b	Smad4				Gpr87	Itgav	Mpp2	Slc12a4
Cbln2		Sohlh2	Zfp335	Kif7	Map1lc3a	Smad7				Gpr157	Itgb1	Mst1r	Slc12a5
Cbln3		Sox1	Zfp341	Kif9	Map1lc3b	Smo				Gpr161	Itgb1bp1	Mtmr2	Slc12a7
Cbln4		Sox10	Zfp346	Kif11	Map1s	Snap23				Gpr171	Itgb2	Mtnr1a	Slc16a1
Ccbe1		Sox11	Zfp354a	Kif12	Map2	Snca				Gprc5a	Itgb3	Mtnr1b	Slc17a8
Ccl1		Sox12	Zfp354b	Kif13a	Map2k1	Snx4				Gprc5b	Itgb4	Mtor	Slc18a2
Ccl11		Sox13	Zfp354c	Kif13b	Map2k2	Socs1				Gps2	Itgb5	Mup1	Slc1a3
Ccl12		Sox14	Zfp358	Kif14	Map2k5	Socs5				Gpx1	Itgb7	Musk	Slc29a1
Ccl17		Sox15	Zfp362	Kif15	Map2k6	Socs6				Grb2	Itgb8	Myc	Slc30a1
Ccl19		Sox16	Zfp365	Kif16b	Map3k1	Sos1				Grb10	Itgbl1	Myh6	Slc44a4
Ccl2		Sox17	Zfp367	Kif17	Map3k11	Sos2				Grb14	Itm2b	Mylk2	Slc6a2
Ccl20		Sox18	Zfp369	Kif18a	Map4	Sox4				Grem1	Itm2c	Myo5a	Slc6a4
Ccl21a		Sox2	Zfp36l1	Kif18b	Map6	Sox11				Grem2	Itpkb	Myo5b	Slc6a6
Ccl21b		Sox21	Zfp36l2	Kif19a	Map7	Sox13				Grhl3	Itprip	Myo6	Slc6a9
Ccl21c		Sox3	Zfp37	Kif20a	Map7d1	Sox15				Gria2	Jade1	Myoc	Slc7a11
Ccl22		Sox30	Zfp382	Kif20b	Map7d2	Sp3				Gria4	Jade2	Myrip	Slc8a2
Ccl24		Sox4	Zfp383	Kif21a	Map7d3	Spi1				Grid2	Jag1	Myt1	Slc8a3
Ccl25		Sox5	Zfp384	Kif21b	Map9	Spn				Grid2ip	Jag2	Nadk	Slc8b1
Ccl26		Sox6	Zfp385a	Kif22	Mapk1	Spta1				Grik1	Jagn1	Napa	Slc9a3r1
Ccl27a		Sox7	Zfp385b	Kif23	Mapk14	Srf				Grik2	Jak1	Napb	Slc9b2
Ccl28		Sox8	Zfp385c	Kif24	Mapk1ip1	Stap1				Grik3	Jak2	Nat8l	Smad2
Ccl3		Sox9	Zfp386	Kif26a	Mapk3	Stat3				Grik5	Jak3	Ncam1	Smad3
Ccl4		Sp1	Zfp39	Kif26b	Mapk6	Stat5a				Grin1	Jcad	Ncdn	Smad4
Ccl5		Sp100	Zfp395	Kif27	Mapk8	Stat5b				Grin2a	Jmjd6	Ncs1	Smarca4
Ccl6		Sp110	Zfp397	Kif28	Mapkapk2	Stat6				Grin2b	Jrk	Ncstn	Smo
Ccl7		Sp140	Zfp398	Kifap3	Mapkapk5	Stk11				Grin2c	Jun	Ndel1	Smpd3
Ccl8		Sp2	Zfp407	Kifc1	Mapkbp1	Stoml2				Grin2d	Kalrn	Ndp	Snai2
Ccl9		Sp3	Zfp408	Kifc2	Mapre1	Stx4a				Grin3a	Kank1	Ndrg2	Snap23
Cfc1		Sp4	Zfp41	Kifc3	Mapre2	Stx11				Grin3b	Kars	Ndufaf2	Snap25
Chrd		Sp5	Zfp410	Kifc5b	Mapre3	Stxbp1				Grip2	Kcna5	Nedd4	Snap29
Chrdl1		Sp6	Zfp414	Kitl	Mapt	Stxbp2				Grk2	Kcnb1	Nell2	Snap47
Chrdl2		Sp7	Zfp418	Kiz	Marcks	Stxbp3				Grk5	Kcnn4	Neto1	Snap91
Clcf1		Sp8	Zfp420	Klc1	Marcksl1	Sucnr1				Grk6	Kcp	Neto2	Snapin
Cntf		Sp9	Zfp422	Klc2	Mark1	Supt6				Grm1	Kctd10	Neurl1a	Snca
Crhbp		Spdef	Zfp423	Klc3	Mark2	Swap70				Grm2	Kctd11	Neurod1	Sncaip
Crlf1		Spi1	Zfp426	Klc4	Mark4	Syk				Grm3	Kctd21	Neurod2	Sncg
Crlf3		Spib	Zfp428	Klhl1	Marveld1	Tac1				Grm4	Kctd6	Nf1	Snx19
Crnn		Spic	Zfp429	Klhl2	Mast1	Tac4				Grm5	Kdm6a	Nfatc4	Snx3
Csf1		Spz1	Zfp438	Klhl3	Mast2	Tacr1				Grm6	Kdr	Nfe2	Snx4
Csf2		Srebf1	Zfp444	Klhl4	Mastl	Tafa3				Grm7	Khdrbs1	Nfkb1	Sost
Csf3		Srebf2	Zfp445	Klhl12	Mcm2	Tarm1				Grm8	Kidins220	Ngf	Sostdc1
Ctf1		Srf	Zfp446	Klhl14	Mcm3	Tbc1d10c				Gsc	Kif16b	Ngfr	Sox11
Ctf2		Sry	Zfp449	Klhl17	Mcph1	Tbk1				Gsdma3	Kif3a	Nkd1	Sox17
Cx3cl1		Ssrp1	Zfp451	Klhl21	Mdm1	Tbx21				Gsg1l	Kif7	Nkd2	Sox4
Cxcl1		St18	Zfp454	Klhl22	Mdn1	Tcf3				Gsk3a	Kit	Nkx2-5	Sox7
Cxcl10		Stat1	Zfp455	Klhl41	Mecp2	Tcf4				Gsk3b	Kitl	Nkx3-1	Sox9
Cxcl11		Stat2	Zfp456	Klhl42	Med28	Tcf7				Gskip	Kl	Nkx6-1	Spg11
Cxcl12		Stat3	Zfp457	Kmt2e	Mfn2	Tcim				Gsx2	Klf4	Nle1	Sphk1
Cxcl13		Stat4	Zfp458	Kncn	Mib1	Tcirg1				Gucy2c	Klf6	Nlgn1	Spin1
Cxcl14		Stat5a	Zfp46	Knstrn	Mical1	Tcra				Gucy2d	Klhl12	Nlgn2	Spp1
Cxcl15		Stat5b	Zfp462	Kntc1	Mical3	Tcra-V3.1				Gucy2e	Klhl24	Nlgn3	Sptbn2
Cxcl2		Stat6	Zfp467	Kpna7	Micall2	Tcrb				Gucy2f	Klhl6	Nlgn4l	Sqstm1
Cxcl3		T	Zfp473	Kptn	Mid1	Tcrbe				Gucy2g	Kras	Nlk	Src
Cxcl5		T2	Zfp488	Krit1	Mid1ip1	Tec				H2-M3	Kremen1	Nmb	Srebf1
Cxcl9		Tada2a	Zfp493	Krt1	Mid2	Tespa1				Hamp	Kremen2	Nmu	Srf
Dhh		Tada2b	Zfp503	Krt2	Misp	Tex101				Hand2	Krt18	Nnat	Srgn
Ebi3		Taf1	Zfp507	Krt4	Mkks	Tff2				Hap1	Krt19	Nodal	Sri
Eda		Tal1	Zfp51	Krt5	Mks1	Tfrc				Hax1	Krt8	Nog	Ssh1
Egf		Tal2	Zfp511	Krt6a	Mlf1	Tgfb1				Hbegf	L1cam	Nos1	Stab1
Egfl6		Tax1bp1	Zfp512	Krt7	Mllt11	Tgfbr2				Hbp1	Lag3	Nos2	Stac3
Egfl8		Tax1bp3	Zfp512b	Krt8	Mlph	Thbs1				Hck	Lama1	Notch1	Star
Epgn		Tbp	Zfp513	Krt9	Mmp14	Themis				Hcls1	Lama5	Notum	Stat3
Epo		Tbpl1	Zfp516	Krt10	Mms19	Thoc1				Hcrt	Lat	Npas4	Stau1
Ereg		Tbpl2	Zfp518a	Krt12	Mns1	Thy1				Hdac1	Lat2	Npff	Stau2
Fam132a		Tbr1	Zfp518b	Krt13	Mobp	Ticam1				Hdac2	Lats1	Nphp3	Stk11
Fam132b		Tbx1	Zfp521	Krt14	Mphosph9	Tigit				Helt	Lats2	Nphp4	Stk3
Fasl		Tbx10	Zfp523	Krt15	Mplkip	Timp1				Hes1	Lax1	Nppa	Stk4
Fgf1		Tbx15	Zfp524	Krt16	Mpp1	Tirap				Hes2	Lbp	Nps	Ston2
Fgf11		Tbx18	Zfp526	Krt17	Mpp2	Tlr1				Hes3	Lck	Nptn	Strn
Fgf12		Tbx19	Zfp53	Krt18	Mpp4	Tlr2				Hes5	Lcn2	Nptx1	Stx11
Fgf13		Tbx2	Zfp532	Krt19	Mprip	Tlr3				Hes6	Lcp2	Nptx2	Stx19
Fgf14		Tbx20	Zfp536	Krt20	Mrps23	Tlr4				Hes7	Ldb1	Nptxr	Stx1a
Fgf15		Tbx21	Zfp551	Krt23	Msn	Tlr6				Hexa	Ldlrad4	Npvf	Stx1b
Fgf16		Tbx22	Zfp553	Krt24	Msra	Tlr7				Hey1	Lef1	Npy1r	Stx2
Fgf17		Tbx3	Zfp558	Krt25	Msrb1	Tlr8				Hey2	Lefty1	Npy2r	Stx3
Fgf18		Tbx4	Zfp560	Krt26	Mst1r	Tlr9				Heyl	Lemd2	Npy5r	Stx4a
Fgf2		Tbx5	Zfp563	Krt27	Mta1	Tmem131l				Hfe	Lemd3	Nr0b2	Stxbp1
Fgf20		Tbx6	Zfp566	Krt28	Mtcl1	Tnf				Hgf	Leo1	Nr1d1	Stxbp3
Fgf21		Tcf12	Zfp57	Krt31	Mtpn	Tnfaip3				Hgs	Lepr	Nr1h4	Stxbp4
Fgf22		Tcf15	Zfp574	Krt32	Mtss1	Tnfaip8l2				Hhat	Leprot	Nr2e1	Stxbp5
Fgf23		Tcf19	Zfp575	Krt33a	Mtss1l	Tnfrsf1b				Hhex	Lfng	Nr3c1	Sulf1
Fgf3		Tcf20	Zfp579	Krt33b	Mtus1	Tnfrsf4				Hhip	Lgals3	Nr3c2	Sulf2
Fgf4		Tcf21	Zfp58	Krt34	Mtus2	Tnfrsf13b				Hic1	Lgals9	Nrarp	Sv2a
Fgf5		Tcf23	Zfp580	Krt35	Mvb12a	Tnfrsf13c				Hif1a	Lgmn	Nrg1	Sv2b
Fgf6		Tcf24	Zfp583	Krt36	Mvp	Tnfrsf14				Hif1an	Lgr4	Nrg3	Sv2c
Fgf7		Tcf25	Zfp59	Krt39	Myadm	Tnfrsf21				Hip1	Lgr5	Nrgn	Sybu
Fgf8		Tcf3	Zfp592	Krt40	Mybpc1	Tnfsf4				Hip1r	Lgr6	Nrn1	Syde1
Fgf9		Tcf4	Zfp593	Krt42	Mybpc2	Tnfsf8				Hipk1	Lif	Nrxn1	Syn1
Fgfbp1		Tcf7	Zfp595	Krt71	Mybpc3	Tnfsf9				Hipk2	Lifr	Nrxn2	Syn2
Figf		Tcf7l1	Zfp597	Krt72	Mybph	Tnfsf11				Hist2h2be	Limd1	Nrxn3	Syn3
Flg		Tcf7l2	Zfp598	Krt73	Myc	Tnfsf13				Hjv	Lime1	Nsg1	Syne1
Flg2		Tcfl5	Zfp60	Krt75	Mycbp2	Tnfsf13b				Hm629797	Lims1	Nsmf	Syngap1
Flt3l		Tead1	Zfp605	Krt76	Myh1	Tnfsf14				Hmga2	Lims2	Ntf3	Syngr1
Frzb		Tead2	Zfp606	Krt77	Myh10	Tnfsf18				Hmgb2	Llgl1	Ntf5	Synj1
Fst		Tead3	Zfp608	Krt79	Myh11	Tnip2				Hmox1	Llgl2	Ntng1	Synj2bp
Fstl1		Tead4	Zfp609	Krt80	Myh14	Tox				Hnf1a	Lmbrd1	Ntng2	Synpo
Fstl3		Tef	Zfp612	Krt81	Myh2	Tpst2				Hnf1b	Lmna	Ntrk1	Syp
Gdf1		Terf1	Zfp618	Krt82	Myh4	Traf6				Hnf4a	Lmtk2	Ntrk2	Syt11
Gdf11		Terf2	Zfp619	Krt84	Myh6	Trbc1				Homer1	Lmx1a	Ntsr1	Syt12
Gdf15		Tet1	Zfp62	Krt85	Myh7	Trbc2				Homer2	Lnpep	Nucb2	Syt17
Gdf2		Tet2	Zfp622	Krt86	Myh7b	Trdc				Homer3	Lox	Nup155	Syt2
Gdf3		Tet3	Zfp623	Krt87	Myh9	Trdv4				Hoxa13	Loxl3	Nxn	Syt5
Gdf5		Tfam	Zfp628	Krt222	Myl1	Trem2				Hoxd3	Lrig2	Oga	Syt6
Gdf6		Tfap2a	Zfp629	Krtap3-1	Myl12a	Treml2				Hp	Lrp1	Oit1	Syt7
Gdf7		Tfap2b	Zfp637	Krtap5-1	Myl12b	Trex1				Hpgd	Lrp4	Olfr16	Syt8
Gdf9		Tfap2c	Zfp639	Krtap5-2	Myl2	Trp53				Hpx	Lrp5	Olfr55	Syt9
Gdnf		Tfap2d	Zfp64	Krtap5-3	Myl3	Trp53bp1				Hras	Lrp6	Olfr63	Sytl4
Gm13271		Tfap2e	Zfp641	Krtap5-4	Myl4	Trpv1				Hs1bp3	Lrp8	Olfr150	Tac1
Gm13272		Tfap4	Zfp644	Krtap5-5	Myl6	Tsc1				Hsf1	Lrrc32	Olfr239	Tacr1
Gm13275		Tfb1m	Zfp646	Krtap6-2	Myl6b	Tshr				Hsp84-2	Lrrfip2	Olfr275	Tacr2
Gm13276		Tfb2m	Zfp647	Krtap6-5	Myl7	Tslp				Hsp90ab1	Lrrk1	Olfr472	Tax1bp3
Gm13277		Tfcp2	Zfp65	Krtap7-1	Myl9	Tspan32				Hspa5	Lrrk2	Olfr473	Tbl1x
Gm13278		Tfcp2l1	Zfp651	Krtap8-1	Mylip	Ttbk1				Hspb1	Lsm14a	Olfr474	Tbl1xr1
Gm13279		Tfdp1	Zfp652	Krtap9-3	Mylk	Tusc2				Hspb11	Ltbp1	Olfr479	Tbx18
Gm13283		Tfdp2	Zfp653	Krtap12-1	Mylk3	Twsg1				Htra1	Ltbp3	Olfr509	Tbx3
Gm13285		Tfe3	Zfp654	Krtap14	Mylpf	Txk				Htra2	Ltbp4	Olfr683	Tbx5
Gm13287		Tfeb	Zfp655	Krtap15	Myo10	Txlna				Htra3	Ltbr	Olfr684	Tcf7
Gm13288		Tfec	Zfp658	Krtap16-1	Myo16	Tyro3				Htt	Ly96	Olfr746	Tcf7l1
Gm13289		Tgif1	Zfp661	Krtap16-3	Myo18a	Tyrobp				Hyal2	Lyn	Olfr747	Tcf7l2
Gm13290		Tgif2	Zfp664	Krtap19-1	Myo18b	Ubash3a				Icam1	Lzts2	Olfr748	Tcirg1
Gm13306		Tgif2lx1	Zfp667	Krtap19-2	Myo19	Ubash3b				Icosl	Macf1	Olfr749	Tenm2
Gm5849		Tgif2lx2	Zfp668	Krtap19-3	Myo1b	Ubd				Id1	Mad2l2	Olfr919	Tert
Hbegf		Thap1	Zfp672	Krtap19-4	Myo1c	Ulbp1				Ierepo2	Madd	Olfr1093	Tfr2
Hcfc1		Thap11	Zfp677	Krtap19-5	Myo1d	Unc13d				Ifitm1	Magi2	Olfr1094	Tgfb1i1
Hcfc2		Thap2	Zfp68	Krtap19-9b	Myo1e	Ung				Ifitm2	Mal	Olfr1101	Thra
Hgf		Thap3	Zfp687	Krtap21-1	Myo1h	Vamp2				Ifitm3	Malt1	Olfr1102	Thy1
Hgfac		Thap4	Zfp688	Krtap26-1	Myo5a	Vamp7				Ifitm6	Maml1	Olfr1564	Tiam1
Hhip		Thap6	Zfp689	Krtap29-1	Myo5b	Vamp8				Ifitm7	Maml2	Ophn1	Tle1
Hrnr		Thap7	Zfp69	Ky	Myo6	Vav1				Ifna1	Maml3	Oprk1	Tle2
Ifna1		Thap8	Zfp691	Lad1	Myo7a	Vav3				Ifna2	Map2k5	Oprm1	Tle3
Ifna11		Thra	Zfp697	Lancl2	Myo7b	Vcam1				Ifna4	Map3k1	Osm	Tle4
Ifna12		Thrb	Zfp7	Lasp1	Myo9a	Vnn1				Ifna5	Map3k10	Otof	Tle6
Ifna13		Tlx1	Zfp703	Lats1	Myo9b	Vpreb1				Ifna6	Map3k7	Otulin	Tlr2
Ifna14		Tlx2	Zfp704	Lats2	Myom1	Vpreb2				Ifna7	Mapk1	Oxct1	Tm7sf3
Ifna15		Tlx3	Zfp706	Lca5	Myom2	Vps33b				Ifna9	Mapk14	Oxt	Tmem108
Ifna16		Toe1	Zfp707	Lca5l	Myom3	Vsig4				Ifna11	Mapk3	Oxtr	Tmem131l
Ifna2		Topors	Zfp708	Lck	Myot	Vsir				Ifna12	Mapk7	P2rx1	Tmem170b
Ifna4		Tox	Zfp709	Lcp1	Myoz1	Vtcn1				Ifna13	Mapkapk2	P2rx2	Tmem198
Ifna5		Tox2	Zfp710	Ldb3	Myoz2	Vwf				Ifna14	Mark1	P2rx3	Tmem237
Ifna6		Tox3	Zfp711	Ldlrap1	Myrip	Was				Ifna15	Mark2	P2rx4	Tmem64
Ifna7		Tox4	Zfp712	Leo1	Myzap	Washc1				Ifna16	Mavs	P2rx7	Tmem88
Ifna9		Trerf1	Zfp715	Lima1	Mzt1	Wbp2nl				Ifnab	Mbd2	P2ry1	Tmf1
Ifnab		Trp53	Zfp719	Limch1	Mzt2	Wnt1				Ifnar1	Mbd5	P2ry2	Tmod2
Ifnb1		Trp63	Zfp72	Llgl1	Narf	Wnt3a				Ifnar2	Mcc	P2ry4	Tnc
Ifne		Trp73	Zfp738	Llgl2	Nav1	Wnt4				Ifnb1	Mchr1	Pacsin2	Tnf
Ifng		Trps1	Zfp74	Lmna	Nav3	Wnt5a				Ifne	Mcl1	Paf1	Tnfaip3
Ifnk		Tsc22d1	Zfp740	Lmnb1	Nckap1	Wnt7a				Ifng	Mdfi	Pafah1b1	Tnik
Ifnz		Tsc22d2	Zfp746	Lmnb2	Nckap5	Wwp1				Ifngr1	Mdfic	Paip2	Tnks
Igf1		Tsc22d3	Zfp747	Lmntd1	Nckap5l	Xbp1				Ifngr2	Mecp2	Pak1	Tnks2
Igf2		Tsc22d4	Zfp748	Lmod1	Ncoa2	Xcl1				Ifnk	Med1	Panx1	Tnn
Ihh		Tshz1	Zfp750	Lmod2	Ncoa5	Xrcc4				Ifnl2	Med12	Panx2	Tnr
Il10		Tshz2	Zfp759	Lmod3	Ncor1	Ywhaz				Ifnl3	Mef2c	Panx3	Tor1a
Il11		Tshz3	Zfp764	Lpxn	Ndc1	Zap70				Ifnlr1	Meg3	Park7	Tpgs1
Il12a		Ttf1	Zfp768	Lrguk	Nde1	Zbtb1				Ifnz	Megf8	Pask	Tprgl
Il12b		Ttf2	Zfp770	Lrif1	Ndel1	Zbtb7a				Ift20	Men1	Pate4	Trabd2b
Il13		Tub	Zfp771	Lrmp	Ndn	Zbtb7b				Ift27	Mertk	Pate6	Trim9
Il15		Twist1	Zfp773	Lrp8	Ndor1	Zbtb16				Ift46	Mesd	Pax6	Trp63
Il16		Twist2	Zfp775	Lrpprc	Ndrg1	Zbtb32				Ift52	Mesp2	Pax8	Trpa1
Il17a		Ubp1	Zfp777	Lrrc7	Neb	Zc3h8				Ift57	Met	Pcdh8	Trpm4
Il17b		Ubtf	Zfp78	Lrrc10	Nedd1	Zc3h12a				Ift74	Mgat3	Pcdh17	Trpv4
Il17c		Ubtfl1	Zfp780b	Lrrc26	Nedd9	Zc3h12d				Ift80	Mgat5	Pcdhb16	Tsc2
Il17d		Uncx	Zfp784	Lrrc45	Nefm	Zeb1				Ift81	Mgrn1	Pck2	Tshz3
Il17f		Unk	Zfp786	Lrrc49	Neil1	Zfp35				Ift88	Mib1	Pclo	Tsku
Il18		Unkl	Zfp787	Lrrcc1	Nek1	Zfp36l1				Ift122	Mib2	Pde1c	Tubb2b
Il19		Usf1	Zfp788	Lrwd1	Nek2	Zfp36l2				Ift140	Mif	Pde3b	Tyro3
Il1a		Usf2	Zfp790	Lurap1	Nek4	Zfp335				Ift172	Mill2	Pde4a	Tyrobp
Il1b		Usf3	Zfp791	Lyst	Nek6	Zfp608				Igf1	Mink1	Pde4c	Ube2b
Il1f10		Utf1	Zfp799	Lzts2	Nek7	Zfp609				Igf1r	Mir147	Pde8b	Ube2q1
Il1f5		Vax1	Zfp800	Lzts3	Nek8	Zfp683				Igf2	Mir27a	Pdgfa	Ubr5
Il1f6		Vax2	Zfp810	Maats1	Nek9	Zmiz1				Igfbp1	Mir675	Pdgfb	Ucp2
Il1f8		Vdr	Zfp82	Macf1	Nes	Znhit1				Igfbp2	Mitf	Pdlim4	Unc13a
Il1f9		Vezf1	Zfp821	Macrod2	Neurl4	Zp2				Igfbp3	Mkks	Pdx1	Unc13b
Il1rn		Vsx1	Zfp827	Mad1l1	Nexn	Zp3				Igfbp4	Mknk1	Pdyn	Unc13c
Il2		Vsx2	Zfp830	Mad2l1	Nf2					Igfbp5	Mknk2	Pdzd11	Uqcc2
Il20		Wdhd1	Zfp839	Mad2l1bp	Nfe2l2					Igfbp6	Mks1	Peg12	Usp14
Il22		Whsc1	Zfp84	Mad2l2	Nicn1					Igha	Mlkl	Penk	Usp34
Il23a		Wiz	Zfp846	Maea	Nin					Ighd	Mllt11	Per2	Usp46
Il24		Wt1	Zfp867	Mak	Ninl					Ighe	Mllt3	Pex5l	Usp47
Il25		Xbp1	Zfp87	Map1a	Nit2					Ighg	Mmp14	Pfdn5	Usp8
Il3		Ybx1	Zfp874a	Map1b	Nlrc3					Ighg1	Mmp9	Pfkfb2	Uty
Il34		Ybx2	Zfp874b	Map1lc3a	Nlrc5					Ighg2a	Moap1	Pfkl	Vamp1
Il4		Ybx3	Zfp879	Map1lc3b	Nme1					Ighg2b	Mosmo	Pfkm	Vamp2
Il5		Yeats2	Zfp9	Map1s	Nme2					Ighg2c	Mpig6b	Pfn2	Vamp8
Il6		Yeats4	Zfp90	Map2	Nme7					Ighg3	Mpp2	Pgr	Vangl2
Il7		Yy1	Zfp91	Map2k1	Nod2					Ighm	Mst1	Phf24	Vax2
Il9		Yy2	Zfp93	Map2k2	Nol9					Ighv1-4	Mst1r	Phpt1	Vcp
Inha		Zbed3	Zfp94	Map2k5	Nos1					Ighv1-5	Mstn	Pias4	Vdac1
Inhba		Zbed4	Zfp940	Map2k6	Nos3					Ighv1-7	Msx1	Pick1	Vdac3
Inhbb		Zbed6	Zfp945	Map3k1	Nostrin					Ighv1-9	Msx2	Pim3	Vhl
Inhbc		Zbp1	Zfp953	Map3k11	Notch3					Ighv1-11	Mt3	Pin1	Vps18
Inhbe		Zbtb1	Zfp958	Map4	Nox4					Ighv1-12	Mtdh	Pink1	Vps35
Ins1		Zbtb10	Zfp960	Map6	Npffr2					Ighv1-15	Mtmr2	Pirb	Wdr61
Ins2		Zbtb11	Zfp961	Map6d1	Nphp1					Ighv1-16	Mtmr4	Pitx2	Wif1
Insl3		Zbtb12	Zfpm1	Map7	Nphp4					Ighv1-18	Mul1	Piwil4	Wls
Insl5		Zbtb14	Zfpm2	Map7d1	Npm1					Ighv1-19	Musk	Pkd1	Wnk1
Insl6		Zbtb16	Zfx	Map7d2	Npm3					Ighv1-20	Mvb12a	Pkd2	Wnk2
Ism1		Zbtb17	Zfyve26	Map7d3	Nr1i3					Ighv1-22	Mvb12b	Pkp2	Wnt1
Ism2		Zbtb18	Zglp1	Map9	Nr3c1					Ighv1-23	Mvp	Pla2g6	Wnt10b
Kitl		Zbtb2	Zgpat	Map10	Nrp1					Ighv1-24	Myc	Plat	Wnt11
Lefty1		Zbtb20	Zhx1	Map11	Nsfl1c					Ighv1-26	Myd88	Plcb1	Wnt16
Lep		Zbtb21	Zhx2	Mapk1	Nsmf					Ighv1-31	Myh6	Plcb4	Wnt2
Lif		Zbtb22	Zhx3	Mapk1ip1	Nsun2					Ighv1-34	Myo1c	Plcg1	Wnt2b
Lta		Zbtb24	Zik1	Mapk3	Nuak1					Ighv1-36	Myo1e	Plcl1	Wnt4
Ltb		Zbtb25	Zim1	Mapk6	Nubp1					Ighv1-37	Myo9b	Plcl2	Wnt5a
Mdk		Zbtb26	Zkscan1	Mapk8	Nubp2					Ighv1-39	Myoc	Plekhg5	Wnt5b
Megf10		Zbtb3	Zkscan14	Mapk14	Nudc					Ighv1-42	Myocd	Plg	Wnt6
Megf11		Zbtb32	Zkscan16	Mapk15	Nudcd2					Ighv1-43	Myof	Plk2	Wnt9a
Megf6		Zbtb33	Zkscan17	Mapkapk2	Nudcd3					Ighv1-47	Nbl1	Plpp3	Wwox
Megf8		Zbtb34	Zkscan3	Mapkapk5	Nudt21					Ighv1-49	Ncam1	Pmch	Wwtr1
Megf9		Zbtb37	Zkscan4	Mapkbp1	Numa1					Ighv1-50	Ncapg2	Pnkd	Xbp1
Mst1		Zbtb38	Zkscan5	Mapre1	Nup85					Ighv1-52	Nceh1	Pnoc	Xiap
Mstn		Zbtb39	Zkscan6	Mapre2	Nusap1					Ighv1-53	Nck1	Pomc	Yap1
Ngf		Zbtb4	Zkscan7	Mapre3	Obscn					Ighv1-54	Nck2	Porcn	Ywhag
Nodal		Zbtb40	Zkscan8	Mapt	Obsl1					Ighv1-55	Ncoa5	Pou5f1	Ywhaz
Nrg1		Zbtb41	Zmat1	Marcks	Odf2					Ighv1-56	Ncstn	Ppard	Zbed3
Nrg2		Zbtb42	Zmat2	Marcksl1	Odf2l					Ighv1-58	Ndel1	Pparg	Zbtb33
Nrg3		Zbtb43	Zmat3	Mark1	Ofd1					Ighv1-59	Ndn	Ppfia2	Zeb2
Nrg4		Zbtb44	Zmat4	Mark2	Ola1					Ighv1-61	Ndp	Ppfia3	Zfp703
Nrtn		Zbtb45	Zmat5	Mark4	Ophn1					Ighv1-62-1	Ndrg2	Ppm1a	Zmynd8
Ntf3		Zbtb46	Znfx1	Marveld1	Orc2					Ighv1-62-2	Ndrg4	Ppp1r9a	Znrf3
Ntf5		Zbtb48	Zscan12	Mast1	Osbpl10					Ighv1-62-3	Ndst1	Ppp1r9b	Zranb1
Osm		Zbtb49	Zscan18	Mast2	Pacsin1					Ighv1-63	Nectin2	Ppp2r3a
Pdgfa		Zbtb5	Zscan2	Mastl	Pacsin2					Ighv1-64	Nedd4	Ppp3ca
Pdgfc		Zbtb6	Zscan20	Mcm2	Pacsin3					Ighv1-66	Neo1	Ppp3cb
Pdgfd		Zbtb7a	Zscan21	Mcm3	Pafah1b1					Ighv1-67	Nepro	Ppp3r1
Pf4		Zbtb7b	Zscan22	Mcph1	Pak1					Ighv1-69	Neto1	Ppt1
Pgf		Zbtb7c	Zscan25	Mdm1	Palld					Ighv1-72	Neto2	Prdm15
Pik3ip1		Zbtb8a	Zscan26	Mdn1	Pard3					Ighv1-74	Neurl1a	Prepl
Ppbp		Zbtb8b	Zscan29	Mecp2	Pard6a					Ighv1-75	Neurl1b	Prickle1
Prl		Zbtb9	Zxdb	Med28	Parp4					Ighv1-76	Nf1	Prkaa1
Prl2a1		Zc3h10	Zxdc	Mefv	Parva					Ighv1-77	Nf2	Prkaa2
Prl2b1		Zc3h11a	Zzz3	Mfn2	Parvb					Ighv1-78	Nfatc2	Prkaca
Prl2c1		Zc3h12a		Mib1	Parvg					Ighv1-80	Nfatc4	Prkar1b
Prl2c2		Zc3h12b		Mical1	Patj					Ighv1-81	Nfkb1	Prkar2a
Prl2c3		Zc3h13		Mical3	Pawr					Ighv1-82	Nfkbia	Prkar2b
Prl2c4		Zc3h14		Micall2	Pbxip1					Ighv1-84	Nfkbil1	Prkca
Prl2c5		Zc3h15		Mid1	Pcgf5					Ighv1-85	Nfkbiz	Prkcb
Prl3a1		Zc3h18		Mid1ip1	Pcif1					Ighv2-2	Ngef	Prkce
Prl3b1		Zc3h3		Mid2	Pclaf					Ighv2-3	Ngf	Prkcg
Prl3c1		Zc3h4		Misp	Pclo					Ighv2-4	Ngfr	Prkcz
Prl3d1		Zc3h6		Mkks	Pcm1					Ighv2-5	Nkap	Prkn
Prl3d2		Zc3h7a		Mks1	Pcna					Ighv2-6	Nkapl	Prnp
Prl3d3		Zc3h7b		Mlf1	Pcnt					Ighv2-6-8	Nkd1	Prop1
Prl4a1		Zc3h8		Mllt11	Pcp4					Ighv2-7	Nkd2	Prr7
Prl5a1		Zcchc11		Mlph	Pdcd6ip					Ighv2-9	Nkx2-5	Prrt2
Prl6a1		Zcchc6		Mmp14	Pde4b					Ighv2-9-1	Nle1	Psen1
Prl7a1		Zeb1		Mms19	Pde4d					Ighv3-1	Nlgn1	Psen2
Prl7a2		Zeb2		Mns1	Pde4dip					Ighv3-3	Nlgn2	Psmc5
Prl7b1		Zfat		Mobp	Pde6d					Ighv3-4	Nlgn3	Psmd9
Prl7c1		Zfhx2		Mphosph9	Pdlim1					Ighv3-5	Nlk	Ptbp1
Prl7d1		Zfhx3		Mplkip	Pdlim2					Ighv3-6	Nlrc5	Pten
Prl8a1		Zfhx4		Mpp1	Pdlim3					Ighv3-8	Nme2	Ptger3
Prl8a2		Zfp1		Mpp2	Pdlim4					Ighv4-1	Nme7	Ptger4
Prl8a6		Zfp105		Mpp4	Pdlim5					Ighv5-2	Nmi	Ptgs1
Prl8a8		Zfp106		Mprip	Pdlim7					Ighv5-4	Nod2	Ptgs2
Prl8a9		Zfp108		Mrps23	Pea15a					Ighv5-6	Nog	Pth
Pspn		Zfp11		Msn	Peak1					Ighv5-9	Nol3	Ptk2
Ptn		Zfp110		Msra	Pfn1					Ighv5-9-1	Nos3	Ptk2b
Rptn		Zfp111		Msrb1	Pfn2					Ighv5-12	Notch1	Ptk7
S100a1		Zfp112		Mst1r	Pfn4					Ighv5-12-4	Notch2	Ptpmt1
S100a10		Zfp113		Mta1	Pgm1					Ighv5-15	Notch3	Ptpn5
S100a11		Zfp12		Mtcl1	Pgm5					Ighv5-16	Notch4	Ptpn11
S100a13		Zfp128		Mtpn	Phax					Ighv5-17	Notum	Ptpn23
S100a14		Zfp13		Mtss1	Phf1					Ighv6-3	Npas4	Ptpra
S100a16		Zfp131		Mtss1l	Phldb2					Ighv6-4	Npff	Ptprd
S100a2		Zfp14		Mtus1	Pibf1					Ighv6-5	Nphp3	Ptprn
S100a3		Zfp141		Mtus2	Pick1					Ighv6-6	Nphp4	Ptprn2
S100a4		Zfp142		Mvb12a	Pik3r4					Ighv6-7	Npnt	Ptpro
S100a5		Zfp143		Mvp	Pik3r5					Ighv7-2	Nppa	Ptprs
S100a6		Zfp146		Myadm	Pin4					Ighv7-4	Nppc	Ptpru
S100a7a		Zfp148		Mybpc1	Pink1					Ighv8-2	Npr1	Ptprv
S100a8		Zfp160		Mybpc2	Pinx1					Ighv8-4	Npr2	Pygo1
S100b		Zfp169		Mybpc3	Pitpnm1					Ighv8-5	Nr1h4	Pygo2
S100g		Zfp174		Mybph	Pitpnm2					Ighv8-6	Nr4a3	Rab1a
S100z		Zfp180		Myc	Pja2					Ighv8-8	Nrarp	Rab3a
Scube1		Zfp182		Mycbp2	Pkd2					Ighv8-9	Nras	Rab3b
Scube2		Zfp184		Myh1	Pkn2					Ighv8-11	Nrep	Rab3gap1
Scube3		Zfp189		Myh2	Pknox2					Ighv8-12	Nrg1	Rab5a
Sfrp2		Zfp2		Myh3	Pkp2					Ighv8-13	Nrg2	Rab8a
Sfrp4		Zfp202		Myh4	Pkp4					Ighv9-1	Nrip2	Rab8b
Sfrp5		Zfp207		Myh6	Pla2g3					Ighv9-2	Nrp1	Rab11a
Shh		Zfp212		Myh7	Pla2g4c					Ighv9-3	Nrp2	Rab11b
Tchh		Zfp213		Myh7b	Pla2g6					Ighv9-4	Nrros	Rab11fip1
Tchhl1		Zfp217		Myh8	Plec					Ighv10-1	Nrtn	Rab11fip2
Tdgf1		Zfp219		Myh9	Plekha7					Ighv10-3	Nrxn1	Rab11fip3
Tgfa		Zfp235		Myh10	Plekhg6					Ighv11-1	Nsdhl	Rab11fip5
Thpo		Zfp236		Myh11	Plekhh1					Ighv11-2	Ntf3	Rab26
Tnf		Zfp239		Myh14	Plekhh2					Ighv12-3	Ntrk1	Rac1
Tnfsf10		Zfp24		Myl1	Plekhh3					Ighv13-2	Ntrk2	Rac3
Tnfsf11		Zfp248		Myl2	Plekhn1					Ighv14-1	Ntrk3	Raf1
Tnfsf12		Zfp251		Myl3	Plk2					Ighv14-2	Ntsr1	Rangrf
Tnfsf12tnfsf13		Zfp26		Myl4	Plk3					Ighv14-3	Nucb2	Rap1a
Tnfsf13		Zfp260		Myl6	Plk4					Ighv14-4	Nucks1	Rap1b
Tnfsf13b		Zfp263		Myl6b	Plk5					Ighv15-2	Numa1	Rapgef1
Tnfsf14		Zfp27		Myl7	Pls1					Ighv16-1	Numb	Rapgef2
Tnfsf15		Zfp273		Myl9	Pls3					Igkc	Numbl	Rapgef4
Tnfsf18		Zfp275		Myl12a	Poc1a					Iglc1	Nup85	Rapsn
Tnfsf4		Zfp276		Myl12b	Poc1b					Iglc2	Nup93	Rara
Tnfsf8		Zfp277		Mylip	Poc5					Iglc3	Nus1	Rasd2
Tnfsf9		Zfp28		Mylk	Polb					Igll1	Nxn	Rasgrf1
Tpo		Zfp280b		Mylk3	Polr2c					Igsf1	Oas2	Rasgrf2
Vegfa		Zfp280c		Mylpf	Polr3h					Igsf9b	Ofd1	Rasl10b
Vegfb		Zfp280d		Myo1a	Pou6f1					Igsf11	Ogt	Rbm4
Vegfc		Zfp281		Myo1b	Ppl					Ihh	Opa1	Rbms3
Vwc2		Zfp282		Myo1c	Ppp1r12a					Iigp1	Osbpl8	Rbp4
Vwc2l		Zfp286		Myo1d	Ppp1r12b					Ikbkb	Osmr	Rbpj
Wfikkn1		Zfp287		Myo1e	Ppp1r12c					Ikbke	Ostn	Reck
Wfikkn2		Zfp292		Myo1f	Ppp1r18					Il1a	Otud4	Rela
Wif1		Zfp296		Myo1g	Ppp1r9a					Il1b	Otulin	Reln
Wnt1		Zfp3		Myo1h	Ppp1r9b					Il1f5	Oxsr1	Ren1
Wnt10a		Zfp30		Myo3a	Ppp2ca					Il1f6	P2rx1	Rest
Wnt10b		Zfp300		Myo3b	Ppp2cb					Il1f8	P2rx4	Retn
Wnt11		Zfp317		Myo5a	Ppp2r2b					Il1f9	P2rx5	Rfx3
Wnt16		Zfp318		Myo5b	Ppp2r3c					Il1f10	P2rx7	Rfx6
Wnt2b		Zfp319		Myo6	Ppp2r5a					Il1r1	P2ry1	Rgs4
Wnt3		Zfp322a		Myo7a	Ppp4c					Il1r2	P2ry12	Rgs14
Wnt3a		Zfp324		Myo7b	Ppp4r2					Il1rap	Padi2	Rhot1
Wnt4		Zfp326		Myo9a	Ppp4r3a					Il1rn	Paf1	Ric3
Wnt5a		Zfp329		Myo9b	Ppp4r3b					Il2	Pafah1b1	Rimbp2
Wnt5b		Zfp334		Myo10	Pqbp1					Il2ra	Pak1	Rimbp3
Wnt6		Zfp335		Myo15	Prc1					Il2rb	Pak2	Rims1
Wnt7a		Zfp341		Myo16	Prepl					Il2rg	Palm3	Rims2
Wnt7b		Zfp346		Myo18a	Prickle3					Il3	Park7	Rims3
Wnt8a		Zfp354a		Myo18b	Prkaca					Il3ra	Parp1	Rims4
Wnt8b		Zfp354b		Myo19	Prkacb					Il4	Parp14	Rin1
Wnt9a		Zfp354c		Myom1	Prkar1a					Il5	Parp2	Rnf10
Wnt9b		Zfp358		Myom2	Prkar2a					Il5ra	Parp9	Rnf19a
Xcl1		Zfp362		Myom3	Prkar2b					Il6	Pawr	Rnf43
		Zfp365		Myot	Prkcb					Il6ra	Pcsk5	Rnf138
		Zfp366		Myoz1	Prkce					Il6st	Pdap1	Rnf146
		Zfp367		Myoz2	Prkci					Il7	Pdcd10	Rnf213
		Zfp369		Myoz3	Prkcq					Il7r	Pdcd4	Rnf216
		Zfp36l1		Myrip	Prkcz					Il10	Pdcd6	Rnf220
		Zfp36l2		Myzap	Procr					Il10ra	Pdcl	Ror1
		Zfp37		Mzt1	Prpf19					Il10rb	Pde4b	Ror2
		Zfp382		Mzt2	Prph					Il11ra1	Pde6g	Rph3a
		Zfp383		Narf	Psen1					Il11ra2	Pde6h	Rph3al
		Zfp384		Nav1	Psen2					Il12a	Pdgfa	Rpl22
		Zfp385a		Nav3	Pskh1					Il12b	Pdgfb	Rptor
		Zfp385b		Nckap1	Psma1					Il13	Pdgfc	Rspo1
		Zfp385c		Nckap5	Psmb5					Il13ra1	Pdgfd	Rspo2
		Zfp386		Nckap5l	Psmd10					Il15	Pdgfra	Rspo3
		Zfp39		Ncoa2	Psrc1					Il15ra	Pdgfrb	Rspo4
		Zfp395		Ncoa5	Pstpip1					Il17f	Pdia3	Rtf1
		Zfp397		Ncor1	Pstpip2					Il17ra	Pdk1	Runx1
		Zfp398		Ndc1	Ptges3					Il17rb	Pdk2	Ruvbl1
		Zfp407		Ndc80	Ptk2					Il17rc	Pdk4	Ruvbl2
		Zfp408		Nde1	Ptk2b					Il17rd	Pdpk1	Ryk
		Zfp41		Ndel1	Ptp4a1					Il17re	Pea15a	Ryr2
		Zfp410		Ndn	Ptpn11					Il18	Pear1	S1pr2
		Zfp414		Ndor1	Ptpn12					Il18r1	Pecam1	S100a8
		Zfp418		Ndrg1	Ptpn13					Il18rap	Peg10	S100a9
		Zfp42		Neb	Ptpn14					Il19	Peg12	S100b
		Zfp420		Nedd1	Ptpn20					Il20	Peli1	Sall1
		Zfp422		Nedd9	Ptpn21					Il20ra	Peli2	Scel
		Zfp423		Nefh	Ptpn23					Il20rb	Peli3	Scg5
		Zfp426		Nefl	Ptpn3					Il21	Pelo	Scgn
		Zfp428		Nefm	Ptpn4					Il22	Perp	Scn1b
		Zfp429		Neil1	Pvalb					Il22ra1	Pf4	Scn3b
		Zfp438		Neil2	Pxk					Il22ra2	Pfdn5	Scn4b
		Zfp444		Nek1	Pxn					Il23a	Pgam2	Scn5a
		Zfp445		Nek2	Rab11a					Il23r	Pgf	Scn10a
		Zfp446		Nek4	Rab11fip3					Il24	Phactr4	Scrib
		Zfp449		Nek6	Rab11fip4					Il31ra	Phf14	Sct
		Zfp451		Nek7	Rab11fip5					Il33	Phip	Scyl2
		Zfp454		Nek8	Rab22a					Ilk	Phpt1	Sdc1
		Zfp455		Nek9	Rab23					Ing2	Pias1	Sdcbp
		Zfp456		Nes	Rab28					Inha	Pias3	Sdhaf2
		Zfp457		Neurl4	Rab29					Inhba	Pias4	Selenom
		Zfp458		Nexn	Rab3d					Inhbb	Pibf1	Selenot
		Zfp46		Nf2	Rab3ip					Inhbc	Pid1	Sema5a
		Zfp462		Nfe2l2	Rab5a					Inhbe	Pidd1	Senp2
		Zfp467		Nicn1	Rab8a					Inpp5f	Pigr	2019-09-05
		Zfp473		Nin	Rabgap1					Inpp5k	Pigu	Serp1
		Zfp474		Ninl	Rabl6					Inppl1	Pik3cd	Serpinb3d
		Zfp488		Nit2	Rac1					Ins2	Pik3r1	Serpine2
		Zfp493		Nlrc3	Rac2					Insr	Pik3r2	Sez6
		Zfp503		Nlrc5	Rac3					Insrr	Pik3r3	Sfrp1
		Zfp507		Nme1	Racgap1					Insyn1	Pin1	Sfrp2
		Zfp51		Nme2	Rad18					Insyn2a	Pink1	Sfrp4
		Zfp511		Nme7	Rad23a					Intu	Pirb	Sfrp5
		Zfp512		Nme8	Rad51					Invs	Pitx2	Sh2d1a
		Zfp512b		Nod2	Rad51d					Iqgap1	Pkd1	Sh3gl1
		Zfp513		Nol9	Radil					Iqub	Pkd2	Shank1
		Zfp516		Nos1	Rae1					Irak1	Plat	Shank2
		Zfp518a		Nos2	Rai14					Irak2	Plaur	Shank3
		Zfp518b		Nos3	Ran					Irak3	Plcb1	Shc3
		Zfp521		Nostrin	Ranbp1					Irak4	Plcg1	Shh
		Zfp523		Notch3	Ranbp10					Irf1	Plcg2	Shisa2
		Zfp524		Nox4	Ranbp9					Irf3	Plcl2	Shisa6
		Zfp526		Npffr2	Rangap1					Irf5	Plek	Shisa7
		Zfp53		Nphp1	Rap1gap2					Irf7	Plekha1	Shisa8
		Zfp532		Nphp4	Rapgef3					Irgm1	Pln	Shisa9
		Zfp536		Npm1	Rapgef6					Irgm2	Plp1	Siah2
		Zfp541		Npm3	Rapsn					Irs1	Plpp3	Sidt2
		Zfp551		Nr0b1	Rara					Irs2	Plscr1	Sipa1l1
		Zfp553		Nr1i2	Rassf1					Irs3	Plvap	Sirt1
		Zfp558		Nr1i3	Rassf3					Irs4	Plxna1	Sirt3
		Zfp560		Nr3c1	Rassf5					Isl1	Plxna2	Sirt4
		Zfp563		Nrp1	Rassf7					Itga1	Plxna3	Six3
		Zfp566		Nsfl1c	Rb1					Itga2	Plxna4	Slc1a3
		Zfp57		Nsmf	Rbbp6					Itga2b	Plxnb1	Slc5a7
		Zfp574		Nsun2	Rbm39					Itga3	Plxnb2	Slc6a1
		Zfp575		Nuak1	Rcc2					Itga4	Plxnc1	Slc6a2
		Zfp579		Nubp1	Rdx					Itga5	Plxnd1	Slc6a4
		Zfp58		Nubp2	Reep2					Itga6	Pmepa1	Slc6a5
		Zfp580		Nudc	Reep3					Itga7	Pml	Slc6a6
		Zfp583		Nudcd2	Reep4					Itga8	Pofut1	Slc6a9
		Zfp59		Nudcd3	Relb					Itga9	Poglut1	Slc7a11
		Zfp592		Nudt21	Rell1					Itga10	Por	Slc8a2
		Zfp593		Numa1	Resf1					Itga11	Porcn	Slc8a3
		Zfp595		Nup62	Rflna					Itgad	Postn	Slc8b1
		Zfp597		Nup85	Rflnb					Itgae	Pparg	Slc9a3r1
		Zfp598		Nusap1	Rgcc					Itgal	Ppargc1a	Slc9b2
		Zfp60		Obscn	Rhoa					Itgav	Ppbp	Slc12a4
		Zfp605		Obsl1	Rhobtb1					Itgax	Ppm1a	Slc12a5
		Zfp606		Ocm	Rhobtb2					Itgb1	Ppm1l	Slc12a6
		Zfp607		Odf1	Rhof					Itgb1bp1	Ppp1ca	Slc12a7
		Zfp608		Odf2	Rhoq					Itgb2	Ppp1r9a	Slc16a1
		Zfp609		Odf2l	Ric8b					Itgb2l	Ppp2r1a	Slc17a6
		Zfp612		Odf3	Rif1					Itgb3	Ppp2r1b	Slc17a7
		Zfp616		Odf3l2	Rilp					Itgb4	Ppp2r3a	Slc17a8
		Zfp618		Odf4	Rilpl1					Itgb5	Ppp2r5b	Slc18a2
		Zfp619		Ofcc1	Rilpl2					Itgb6	Ppp2r5d	Slc24a1
		Zfp62		Ofd1	Rims1					Itgb7	Ppp3ca	Slc24a2
		Zfp622		Ola1	Rims2					Itgb8	Prag1	Slc29a1
		Zfp623		Olfr13	Rims3					Itgbl1	Pram1	Slc30a1
		Zfp628		Onecut2	Rin1					Itk	Prdm1	Slc30a8
		Zfp629		Ophn1	Rinl					Itm2b	Prdm15	Slc44a4
		Zfp637		Orc2	Ripk2					Itm2c	Prdm16	Slitrk5
		Zfp639		Osbpl10	Ripor2					Itpkb	Prdx2	Smad2
		Zfp64		Pacsin1	Rita1					Itprip	Prickle1	Smad3
		Zfp641		Pacsin2	Rmdn1					Jade1	Prkaa1	Smad4
		Zfp644		Pacsin3	Rmdn2					Jade2	Prkaa2	Smarca4
		Zfp646		Padi6	Rmdn3					Jag1	Prkaca	Smo
		Zfp647		Pafah1b1	Rnd1					Jag2	Prkacb	Smpd3
		Zfp648		Pak1	Rnf19a					Jagn1	Prkca	Snai2
		Zfp65		Palld	Rock1					Jak1	Prkcb	Snap23
		Zfp651		Pard3	Rock2					Jak2	Prkcd	Snap25
		Zfp652		Pard6a	Ror1					Jak3	Prkce	Snap29
		Zfp653		Parp4	Ror2					Jcad	Prkch	Snap47
		Zfp654		Parva	Rp2					Jmjd6	Prkcq	Snap91
		Zfp655		Parvb	Rpgr					Jrk	Prkcz	Snapin
		Zfp658		Parvg	Rpgrip1					Jun	Prkd1	Snca
		Zfp661		Patj	Rpgrip1l					Kalrn	Prkd2	Sncaip
		Zfp664		Pawr	Rpp25					Kank1	Prkn	Sncb
		Zfp667		Pax2	Rprd1b					Kars	Prlr	Sncg
		Zfp668		Pbxip1	Rps3					Kcna5	Prmt2	Snx3
		Zfp672		Pcgf5	Rps6ka1					Kcnb1	Prnp	Snx4
		Zfp677		Pcif1	Rps6ka2					Kcnn4	Prrx1	Snx19
		Zfp68		Pclaf	Rps7					Kcp	Prrx2	Sorcs3
		Zfp687		Pclo	Rragd					Kctd6	Psen1	Sost
		Zfp688		Pcm1	Rsph1					Kctd10	Psen2	Sostdc1
		Zfp689		Pcna	Rsph3a					Kctd11	Psenen	Sox2
		Zfp69		Pcnt	Rsph3b					Kctd21	Psme3	Sox4
		Zfp691		Pcp4	Rsph4a					Kdm6a	Ptafr	Sox7
		Zfp697		Pdcd6ip	Rsph9					Kdr	Ptch1	Sox9
		Zfp7		Pde4b	Rtkn					Khdrbs1	Ptch2	Sox10
		Zfp703		Pde4d	Rtraf					Kidins220	Ptchd1	Sox11
		Zfp704		Pde4dip	Rttn					Kif3a	Pten	Sox17
		Zfp706		Pde6d	Rusc1					Kif7	Ptger4	Spert
		Zfp707		Pdlim1	Ruvbl2					Kif16b	Ptgir	Spg11
		Zfp708		Pdlim2	Saa1					Kit	Pth1r	Sphk1
		Zfp709		Pdlim3	Saa2					Kitl	Ptk2	Spin1
		Zfp710		Pdlim4	Sac3d1					Kl	Ptk2b	Spp1
		Zfp711		Pdlim5	Samd14					Klb	Ptk7	Sptbn2
		Zfp712		Pdlim7	Sap30bp					Klf4	Ptp4a3	Sqstm1
		Zfp715		Pdxp	Sarm1					Klf6	Ptpdc1	Src
		Zfp719		Pea15a	Sass6					Klhl6	Ptpn1	Srebf1
		Zfp72		Peak1	Saxo2					Klhl12	Ptpn11	Srf
		Zfp735		Pfn1	Sbds					Klhl24	Ptpn12	Srgn
		Zfp738		Pfn2	Scin					Klre1	Ptpn2	Sri
		Zfp74		Pfn3	Sclt1					Klrg1	Ptpn6	Ssh1
		Zfp740		Pfn4	Scnn1a					Klrk1	Ptpra	Sstr5
		Zfp746		Pgm1	Sctr					Kras	Ptprd	Stab1
		Zfp747		Pgm5	Scyl1					Kremen1	Ptpre	Stac3
		Zfp748		Phax	Sdcbp					Kremen2	Ptprf	Star
		Zfp750		Phf1	Sdccag8					Krt6a	Ptprj	Stat3
		Zfp759		Phldb2	Sele					Krt8	Ptprk	Stau1
		Zfp764		Pibf1	Selenos					Krt18	Ptprn	Stau2
		Zfp768		Pick1	Sept1					Krt19	Ptpro	Stk3
		Zfp770		Pifo	Sept10					L1cam	Ptprr	Stk4
		Zfp771		Pik3r4	Sept11					Lag3	Ptprt	Stk11
		Zfp773		Pik3r5	Sept2					Lama1	Ptpru	Ston2
		Zfp775		Pin4	Sept4					Lama5	Pwp1	Strn
		Zfp777		Pink1	Sept5					Lat	Pxn	Stx1a
		Zfp78		Pinx1	Sept6					Lat2	Pycard	Stx1b
		Zfp780b		Pitpnm1	Sept7					Lats1	Pygo1	Stx2
		Zfp784		Pitpnm2	Sept8					Lats2	Pygo2	Stx3
		Zfp786		Pja2	Sept9					Lax1	Rab14	Stx4a
		Zfp787		Pkd2	Serp1					Lbp	Rab23	Stx11
		Zfp788		Pkhd1	Sestd1					Lck	Rab29	Stx19
		Zfp790		Pkn2	Sfi1					Lcn2	Rab34	Stxbp1
		Zfp791		Pknox2	Sgca					Lcp2	Rab3gap1	Stxbp3
		Zfp799		Pkp2	Sgcb					Ldb1	Rab5a	Stxbp4
		Zfp800		Pkp4	Sgcd					Ldlrad4	Rab7	Stxbp5
		Zfp804a		Pla2g3	Sgce					Lect2	Rabgef1	Stxbp5l
		Zfp804b		Pla2g4c	Sgcg					Lef1	Rac1	Sulf1
		Zfp810		Pla2g6	Sgip1					Lefty1	Raf1	Sulf2
		Zfp819		Plec	Sgo1					Lefty2	Rap1a	Sv2a
		Zfp82		Plek2	Sgpp1					Lemd2	Rapgef1	Sv2b
		Zfp821		Plekha7	Sh2b2					Lemd3	Rapgef2	Sv2c
		Zfp827		Plekhg6	Sh3kbp1					Leo1	Rarres2	Sybu
		Zfp830		Plekhh1	Sh3pxd2a					Lep	Rasgrf1	Syde1
		Zfp831		Plekhh2	Sh3pxd2b					Lepr	Rasgrf2	Syn1
		Zfp839		Plekhh3	Shank2					Leprot	Rasl11b	Syn2
		Zfp84		Plekhn1	Shcbp1					Lfng	Rassf2	Syn3
		Zfp846		Plk1	Shmt2					Lgals3	Rb1	Syne1
		Zfp853		Plk2	Shroom1					Lgals9	Rb1cc1	Syngap1
		Zfp867		Plk3	Shroom2					Lgmn	Rbck1	Syngr1
		Zfp87		Plk4	Shroom3					Lgr4	Rbm14	Synj1
		Zfp872		Plk5	Shroom4					Lgr5	Rbm15	Synj2bp
		Zfp874a		Pls1	Shtn1					Lgr6	Rbm4	Synpo
		Zfp874b		Pls3	Sipa1l1					Lif	Rbms3	Syp
		Zfp879		Pms2	Sipa1l3					Lifr	Rbpj	Syt1
		Zfp9		Pnp	Sirt2					Limd1	Rbpms	Syt2
		Zfp90		Poc1a	Ska2					Lime1	Rc3h1	Syt4
		Zfp91		Poc1b	Ska3					Lims1	Rc3h2	Syt5
		Zfp92		Poc5	Skap1					Lims2	Rcan2	Syt6
		Zfp93		Pof1b	Ski					Llgl1	Rcc2	Syt7
		Zfp94		Polb	Skp1a					Llgl2	Reck	Syt8
		Zfp940		Polr2c	Slain2					Lmbrd1	Rela	Syt9
		Zfp941		Polr3h	Slc16a1					Lmna	Reln	Syt10
		Zfp945		Pou6f1	Slc1a4					Lmtk2	Ret	Syt11
		Zfp953		Ppl	Slc1a6					Lmx1a	Rffl	Syt12
		Zfp957		Ppp1r9a	Slc25a5					Lnpep	Rfng	Syt17
		Zfp958		Ppp1r9b	Slc2a1					Lox	Rftn1	Sytl4
		Zfp960		Ppp1r12a	Slc30a9					Loxl3	Rgma	T
		Zfp961		Ppp1r12b	Slc7a11					Lpxn	Rgmb	Tac1
		Zfpm1		Ppp1r12c	Slc8a1					Lrg1	Rgs4	Tacr1
		Zfpm2		Ppp1r18	Slc8a2					Lrig2	Rgs9	Tacr2
		Zfx		Ppp1r42	Slc8a3					Lrit3	Rhbdf1	Tax1bp3
		Zfy1		Ppp2ca	Slf1					Lrp1	Rhbdf2	Tbc1d24
		Zfy2		Ppp2cb	Slmap					Lrp2	Rhoa	Tbl1x
		Zfyve26		Ppp2r2b	Smad4					Lrp4	Rhoq	Tbl1xr1
		Zglp1		Ppp2r3c	Smad7					Lrp5	Rims1	Tbx3
		Zgpat		Ppp2r5a	Smarca2					Lrp6	Rims2	Tbx5
		Zhx1		Ppp4c	Smc1a					Lrp8	Ripk1	Tbx18
		Zhx2		Ppp4r2	Smc3					Lrrc32	Ripk2	Tcf7
		Zhx3		Ppp4r3a	Smg7					Lrrfip2	Rita1	Tcf7l1
		Zic1		Ppp4r3b	Smtn					Lrrk1	Rnf111	Tcf7l2
		Zic2		Pqbp1	Smtnl2					Lrrk2	Rnf113a2	Tcirg1
		Zic3		Prc1	Snap25					Lsm14a	Rnf115	Tdgf1
		Zic4		Prepl	Snap29					Ltbp1	Rnf126	Tenm2
		Zic5		Prickle3	Snca					Ltbp3	Rnf138	Tert
		Zik1		Prkaca	Sncg					Ltbp4	Rnf146	Tfap2b
		Zim1		Prkacb	Snph					Ltbr	Rnf165	Tfr2
		Zkscan1		Prkar1a	Snta1					Ltf	Rnf213	Tgfb1i1
		Zkscan14		Prkar2a	Sntb1					Ltk	Rnf220	Th
		Zkscan16		Prkar2b	Sntb2					Ly86	Rnf31	Thra
		Zkscan17		Prkcb	Sntg1					Ly96	Rnf34	Thy1
		Zkscan2		Prkce	Sntg2					Lyn	Rnf41	Tiam1
		Zkscan3		Prkci	Snx10					Lzts2	Rnf43	Tle1
		Zkscan4		Prkcq	Snx4					Macf1	Robo1	Tle2
		Zkscan5		Prkcz	Sorbs1					Mad2l2	Robo2	Tle3
		Zkscan6		Procr	Sorbs2					Madcam1	Rock2	Tle4
		Zkscan7		Prpf19	Sorbs3					Madd	Rom1	Tle6
		Zkscan8		Prph	Spag17					Magi2	Ror1	Tle7
		Zmat1		Psen1	Spag4					Mal	Ror2	Tlr2
		Zmat2		Psen2	Spag8					Malt1	Rora	Tm7sf3
		Zmat3		Pskh1	Spag9					Maml1	Rpgrip1l	Tmem64
		Zmat4		Psma1	Spast					Maml2	Rps19	Tmem88
		Zmat5		Psmb5	Spata7					Maml3	Rps3	Tmem108
		Znf729		Psmd10	Spdl1					Map2k5	Rps6ka4	Tmem131l
		Znfx1		Psrc1	Specc1					Map3k1	Rps6ka5	Tmem170b
		Zscan10		Pstpip1	Specc1l					Map3k7	Rps6kb1	Tmem198
		Zscan12		Pstpip2	Spef1					Map3k10	Rspo1	Tmem237
		Zscan18		Ptges3	Spice1					Mapk1	Rspo2	Tmf1
		Zscan2		Ptk2	Spin1					Mapk3	Rspo3	Tmod2
		Zscan20		Ptk2b	Spire1					Mapk7	Rspo4	Tnc
		Zscan21		Ptp4a1	Spout1					Mapk8ip2	Rtf1	Tnf
		Zscan22		Ptpn3	Sppl2b					Mapk14	Rtn4	Tnfaip3
		Zscan25		Ptpn4	Spry2					Mapkapk2	Rtn4r	Tnfsf11
		Zscan26		Ptpn7	Spta1					Mark1	Rtn4rl2	Tnik
		Zscan29		Ptpn11	Sptan1					Mark2	Runx2	Tnks
		Zscan30		Ptpn12	Sptb					Mavs	Ruvbl1	Tnks2
		Zscan4a		Ptpn13	Sptbn1					Mbd2	Ruvbl2	Tnn
		Zscan4b		Ptpn14	Sptbn2					Mbd5	Ryk	Tnr
		Zscan4c		Ptpn20	Sptbn4					Mcc	Ryr2	Tor1a
		Zscan4d		Ptpn21	Sptbn5					Mchr1	S1pr2	Tpgs1
		Zscan4e		Ptpn23	Sra1					Mcl1	S1pr3	Tprgl
		Zscan4f		Pvalb	Src					Mdfi	Sac3d1	Trabd2b
		Zscan5b		Pxk	Srprb					Mdfic	Sall1	Trh
		Zufsp		Pxn	Ss18					Mecp2	Samhd1	Trim9
		Zxda		Rab3d	Ssh1					Med1	Sash1	Trp63
		Zxdb		Rab3ip	Ssh2					Med12	Scel	Trpa1
		Zxdc		Rab5a	Ssh3					Mef2c	Schip1	Trpm2
		Zzz3		Rab8a	Ssna1					Meg3	Sctr	Trpm4
				Rab11a	Ssx2ip					Megf8	Scube1	Trpv4
				Rab11fip3	Stag1					Men1	Scube2	Trpv6
				Rab11fip4	Stag2					Mertk	Scube3	Tsc2
				Rab11fip5	Stard9					Mesd	Scx	Tshz3
				Rab22a	Stau2					Mesp1	Scyl2	Tsku
				Rab23	Stim1					Mesp2	Sdc1	Tspoap1
				Rab28	Stk17b					Met	Sdcbp	Tubb2b
				Rab29	Stk38l					Mfng	Sdhaf2	Tyro3
				Rabgap1	Stk39					Mgat3	Sel1l	Tyrobp
				Rabl6	Stmn1					Mgat5	Sema3a	Ube2b
				Rac1	Stn1					Mgrn1	Sema3b	Ube2q1
				Rac2	Stom					Mib1	Sema3c	Ubr5
				Rac3	Stoml2					Mib2	Sema3d	Ucn
				Racgap1	Stox1					Mif	Sema3e	Ucn2
				Rad18	Strbp					Mill2	Sema3f	Ucn3
				Rad23a	Stx1a					Mink1	Sema3g	Ucp2
				Rad51	Stx1b					Mir7-1	Sema4a	Unc13a
				Rad51d	Stxbp1					Mir7-2	Sema4b	Unc13b
				Radil	Svil					Mir15a	Sema4c	Unc13c
				Rae1	Swap70					Mir16-1	Sema4d	Uqcc2
				Rai14	Sybu					Mir20a	Sema4g	Usp8
				Ran	Syce1l					Mir23a	Sema5a	Usp14
				Ranbp1	Sympk					Mir23b	Sema5b	Usp34
				Ranbp9	Syn1					Mir25	Sema6a	Usp46
				Ranbp10	Sync					Mir27a	Sema6b	Usp47
				Rangap1	Syne1					Mir27b	Sema6c	Uts2
				Rap1gap2	Syne2					Mir29b-1	Sema6d	Uty
				Rapgef3	Synj1					Mir32	Sema7a	Vamp1
				Rapgef6	Synj2					Mir93	Senp2	Vamp2
				Rapsn	Synm					Mir106b	Sept2	Vamp7
				Rara	Synpo					Mir122	Serpine1	Vamp8
				Rassf1	Synpo2					Mir125a	Serpine2	Vangl2
				Rassf3	Synpo2l					Mir130a	Sesn3	Vax2
				Rassf5	Sytl4					Mir143	Setx	Vcp
				Rassf7	Tacc1					Mir147	Sfrp1	Vdac1
				Rassf10	Tacc2					Mir154	Sfrp2	Vdac3
				Rb1	Tacc3					Mir181c	Sfrp4	Vgf
				Rbbp6	Tada2a					Mir181d	Sfrp5	Vhl
				Rbm39	Tada3					Mir182	Sgk3	Vip
				Rcc2	Taf1a					Mir185	Sgms1	Vmn2r125
				Rdx	Taf1d					Mir195a	Sgpl1	Vps18
				Reep2	Taf5					Mir196a-1	Sgpp1	Vps35
				Reep3	Taok1					Mir196a-2	Sh2b1	Vsnl1
				Reep4	Taok2					Mir200a	Sh2b2	Wdr61
				Relb	Tap1					Mir200b	Sh2b3	Wif1
				Rell1	Tapt1					Mir210	Sh2d6	Wls
				Resf1	Tars					Mir218-1	Sh3bp1	Wnk1
				Rflna	Tax1bp3					Mir218-2	Sh3gl1	Wnk2
				Rflnb	Tbc1d30					Mir221	Sh3glb1	Wnt1
				Rgcc	Tbc1d31					Mir222	Sh3rf1	Wnt2
				Rgs14	Tbc1d7					Mir224	Sh3tc2	Wnt2b
				Rhbg	Tbca					Mir290a	Shank1	Wnt3
				Rhoa	Tbcb					Mir301	Shank2	Wnt3a
				Rhobtb1	Tbccd1					Mir329	Shank3	Wnt4
				Rhobtb2	Tbcd					Mir382	Sharpin	Wnt5a
				Rhof	Tbce					Mir494	Shb	Wnt5b
				Rhoq	Tbcel					Mir675	Shc1	Wnt6
				Ric8b	Tbck					Mir744	Shcbp1	Wnt7a
				Rif1	Tbl1x					Mirlet7a-1	Shisa2	Wnt7b
				Rilp	Tbl1xr1					Mirlet7b	Shisa6	Wnt8a
				Rilpl1	Tchp					Mirlet7d	Shisa9	Wnt8b
				Rilpl2	Tcp1					Mirlet7f-1	Shkbp1	Wnt9a
				Rimbp3	Tcp11l1					Mirlet7f-2	Shox2	Wnt9b
				Rims1	Tcte1					Mitf	Shtn1	Wnt10a
				Rims2	Tctex1d2					Mkks	Siah2	Wnt10b
				Rims3	Tctex1d4					Mknk1	Sigirr	Wnt11
				Rims4	Tctn1					Mknk2	Sik2	Wnt16
				Rin1	Tctn2					Mks1	Sipa1l1	Wwox
				Rinl	Tec					Mlkl	Sirt1	Wwtr1
				Ripk2	Tek					Mllt3	Sirt2	Xbp1
				Ripor2	Tekt1					Mllt11	Siva1	Xcl1
				Rita1	Tekt2					Mmp9	Skap1	Xiap
				Rmdn1	Terf1					Mmp12	Ski	Yap1
				Rmdn2	Tfpt					Mmp14	Skil	Ywhag
				Rmdn3	Tgfb1i1					Mmrn2	Sla2	Ywhaz
				Rnd1	Tiam1					Moap1	Slc27a1	Zbed3
				Rnf19a	Tlk2					Mog	Slc29a1	Zbtb33
				Rnf128	Tln1					Mosmo	Slc2a8	Zeb2
				Rock1	Tln2					Mpig6b	Slc33a1	Zfp703
				Rock2	Tlnrd1					Mpl	Slc35c1	Zmynd8
				Ror1	Tmem201					Mpp2	Slc35c2	Znrf3
				Ror2	Tmem214					Mrgpra3	Slc39a10	Zranb1
				Rp1	Tmem216					Mrgprb2	Slc9a3r1
				Rp1l1	Tmem63a					Ms4a1	Slc9a6
				Rp2	Tmem63b					Ms4a2	Slit2
				Rpgr	Tmem67					Mst1	Slit3
				Rpgrip1	Tmod1					Mst1r	Smad1
				Rpgrip1l	Tmod2					Mstn	Smad2
				Rpp25	Tmod3					Msx1	Smad3
				Rprd1b	Tmod4					Msx2	Smad4
				Rps3	Tmsb15b2					Mt3	Smad5
				Rps6ka1	Tmsb15l					Mtdh	Smad6
				Rps6ka2	Tmsb4x					Mtmr2	Smad7
				Rps7	Tmub1					Mtmr4	Smad9
				Rragd	Tnik					Muc20	Smarca4
				Rsph1	Tnks					Mul1	Smarcc1
				Rsph3a	Tnks1bp1					Musk	Smo
				Rsph3b	Tnks2					Mvb12a	Smoc2
				Rsph4a	Tnnc1					Mvb12b	Smpd3
				Rsph9	Tnnc2					Mvp	Smurf1
				Rtkn	Tnni1					Myc	Smurf2
				Rtraf	Tnni2					Myd88	Snai1
				Rttn	Tnni3					Myh6	Snai2
				Rusc1	Tnnt1					Myo1c	Snca
				Ruvbl2	Tnnt2					Myo1e	Snw1
				S100a8	Tnnt3					Myo1g	Snx1
				S100a9	Tns4					Myo9b	Snx25
				Saa1	Togaram1					Myoc	Snx3
				Saa2	Top2a					Myocd	Snx6
				Sac3d1	Topbp1					Myof	Socs1
				Samd14	Topors					Myorg	Socs2
				Sap30bp	Tor1a					Mzb1	Socs3
				Sarm1	Tpgs1					Nanog	Socs4
				Sass6	Tpgs2					Nbl1	Socs5
				Saxo1	Tpm1					Ncam1	Socs7
				Saxo2	Tpm2					Ncapg2	Soga1
				Sbds	Tpm3					Nceh1	Sorbs1
				Scin	Tpm4					Ncf1	Sorbs2
				Sclt1	Tppp					Nck1	Sort1
				Scnn1a	Tppp3					Nck2	Sos1
				Sctr	Tpr					Nckap1l	Sost
				Scyl1	Tpt1					Ncoa5	Sostdc1
				Sdcbp	Tpx2					Ncstn	Sox11
				Sdccag8	Tradd					Ndel1	Sox17
				Sele	Traf3ip1					Ndn	Sox4
				Selenos	Traf4					Ndp	Sox7
				Sept1	Traf5					Ndrg2	Sox9
				Sept2	Trib2					Ndrg4	Spata2
				Sept3	Trim32					Ndst1	Spen
				Sept4	Trim36					Ndufa13	Spg20
				Sept5	Trim46					Necab2	Sphk1
				Sept6	Trim54					Nectin2	Spi1
				Sept7	Trim59					Nedd4	Spin1
				Sept8	Trim9					Neo1	Sppl3
				Sept9	Triobp					Nepn	Spry1
				Sept10	Trip10					Nepro	Spry2
				Sept11	Trip4					Neto1	Spry4
				Sept12	Trip6					Neto2	Sptbn1
				Sept14	Trmt10a					Neurl1a	Src
				Serp1	Trpc4					Neurl1b	Srebf1
				Sestd1	Trpv4					Neurod1	Srpx
				Sfi1	Tsc1					Neurod4	Srsf3
				Sgca	Tsc2					Nf1	Ss18
				Sgcb	Tsen2					Nf2	Ssh1
				Sgcd	Tsg101					Nfam1	Ssna1
				Sgce	Tsga10					Nfatc2	Stat1
				Sgcg	Tsks					Nfatc4	Stat2
				Sgcz	Ttbk2					Nfkb1	Stat3
				Sgip1	Ttc12					Nfkbia	Stat5a
				Sgo1	Ttc17					Nfkbid	Stat5b
				Sgpp1	Ttc21b					Nfkbil1	Stat6
				Sh2b2	Ttc25					Nfkbiz	Stk11
				Sh3kbp1	Ttc26					Ngef	Stk3
				Sh3pxd2a	Ttc28					Ngf	Stk36
				Sh3pxd2b	Ttc30a1					Ngfr	Stk39
				Shank2	Ttc30b					Nkap	Stk4
				Shcbp1	Ttc8					Nkapl	Stmn1
				Shcbp1l	Tti2					Nkd1	Stoml1
				Shmt2	Ttl					Nkd2	Stoml2
				Shroom1	Ttll1					Nkx2-1	Stra6
				Shroom2	Ttll11					Nkx2-2	Stradb
				Shroom3	Ttll13					Nkx2-5	Strap
				Shroom4	Ttll3					Nkx3-1	Strn
				Shtn1	Ttll4					Nkx6-1	Stub1
				Sipa1l1	Ttll5					Nle1	Stx1a
				Sipa1l3	Ttll7					Nlgn1	Stx1b
				Sirt2	Ttn					Nlgn2	Stx4a
				Ska1	Tuba1a					Nlgn3	Stxbp4
				Ska2	Tuba1b					Nlk	Sub1
				Ska3	Tuba1c					Nlrc5	Sufu
				Skap1	Tuba4a					Nlrp12	Sulf1
				Ski	Tuba8					Nme2	Sulf2
				Skp1a	Tubb2a					Nme7	Susd5
				Slain1	Tubb2b					Nmi	Suz12
				Slain2	Tubb3					Nod2	Syk
				Slc1a4	Tubb4a					Nodal	Syne1
				Slc1a6	Tubb4b					Nog	Synj2bp
				Slc2a1	Tubb5					Nol3	Tab1
				Slc4a1	Tubb6					Nos3	Tax1bp3
				Slc7a11	Tubd1					Notch1	Tbc1d32
				Slc8a1	Tube1					Notch2	Tbk1
				Slc8a2	Tubg1					Notch3	Tbl1x
				Slc8a3	Tubg2					Notch4	Tbl1xr1
				Slc16a1	Tubgcp2					Notum	Tbx18
				Slc25a5	Tubgcp3					Npas4	Tbx2
				Slc25a54	Tubgcp4					Npff	Tbx20
				Slc30a9	Tubgcp5					Nphp3	Tcf4
				Slc34a1	Tubgcp6					Nphp4	Tcf7
				Slf1	Tulp3					Npnt	Tcf7l1
				Slmap	Twf1					Nppa	Tcf7l2
				Smad4	Twf2					Nppb	Tcim
				Smad7	Txndc9					Nppc	Tctn1
				Smarca2	Tyk2					Npr1	Tctn2
				Smc1a	Uaca					Npr2	Tctn3
				Smc3	Ubr4					Npy2r	Tec
				Smg7	Ubxn11					Nr0b2	Tek
				Smtn	Ubxn2b					Nr1h4	Tert
				Smtnl1	Ubxn6					Nr4a3	Tgfa
				Smtnl2	Ucma					Nrarp	Tgfb1
				Snap25	Ulbp1					Nras	Tgfb1i1
				Snap29	Unc119					Nrep	Tgfb2
				Snca	Upf3b					Nrg1	Tgfb3
				Sncg	Upp2					Nrg2	Tgfbr1
				Snph	Usp2					Nrip2	Tgfbr2
				Snta1	Usp20					Nrp1	Tgfbr3
				Sntb1	Usp33					Nrp2	Tgif1
				Sntb2	Utrn					Nrros	Tgif2
				Sntg1	Uvrag					Nrtn	Thbs1
				Sntg2	Uxt					Nrxn1	Thpo
				Snx4	Vangl2					Nsdhl	Thra
				Snx10	Vapa					Ntf3	Thy1
				Sorbs1	Vasp					Ntf5	Tiam1
				Sorbs2	Vcam1					Ntrk1	Ticam1
				Sorbs3	Vcl					Ntrk2	Ticam2
				Spaca9	Vim					Ntrk3	Tie1
				Spag4	Vmac					Ntsr1	Timp1
				Spag5	Vps11					Nucb2	Timp3
				Spag6l	Vps16					Nucks1	Timp4
				Spag8	Vps18					Numa1	Tiparp
				Spag9	Vps37a					Numb	Tirap
				Spag16	Vps41					Numbl	Tjp2
				Spag17	Vps4a					Nup62	Tle1
				Spast	Vps4b					Nup85	Tle2
				Spata7	Vrk1					Nup93	Tle3
				Spatc1	Was					Nus1	Tle4
				Spatc1l	Wasf1					Nxn	Tle6
				Spdl1	Wasf2					Oas2	Tln1
				Specc1	Wasf3					Ofd1	Tlr2
				Specc1l	Washc1					Ogt	Tlr3
				Spef1	Wasl					Onecut1	Tlr4
				Spef2	Wdpcp					Onecut2	Tmbim1
				Spert	Wdr1					Opa1	Tmc8
				Spice1	Wdr11					Oprm1	Tmem100
				Spin1	Wdr13					Osbpl8	Tmem108
				Spire1	Wdr19					Oscar	Tmem131l
				Spire2	Wdr34					Osm	Tmem17
				Spout1	Wdr35					Osmr	Tmem170b
				Sppl2b	Wdr44					Ostn	Tmem198
				Spry2	Wdr47					Otop1	Tmem204
				Spta1	Wdr54					Otud4	Tmem231
				Sptan1	Wdr60					Otulin	Tmem237
				Sptb	Wdr62					Ovol2	Tmem64
				Sptbn1	Wdr66					Oxsr1	Tmem88
				Sptbn2	Wdr73					P2rx1	Tmprss6
				Sptbn4	Wdr78					P2rx4	Tnf
				Sptbn5	Wdr90					P2rx5	Tnfaip3
				Sra1	Whamm					P2rx7	Tnfrsf10b
				Src	Whrn					P2ry1	Tnfrsf11a
				Srcin1	Wipf1					P2ry12	Tnfrsf12a
				Srprb	Wipf2					P2ry13	Tnfrsf18
				Ss18	Wipf3					Padi2	Tnfrsf1a
				Ssh1	Wipi1					Paf1	Tnfrsf1b
				Ssh2	Wrap73					Pafah1b1	Tnfrsf21
				Ssh3	Wrn					Pak1	Tnfrsf22
				Ssna1	Xirp1					Pak2	Tnfrsf23
				Ssx2ip	Xirp2					Pak7	Tnfrsf4
				Stag1	Xrcc2					Palm3	Tnfsf10
				Stag2	Yeats2					Park7	Tnfsf12
				Stard9	Yes1					Parp1	Tnfsf18
				Stau2	Ypel5					Parp2	Tnfsf4
				Stil	Ythdf2					Parp9	Tnik
				Stim1	Ywhae					Parp14	Tnip2
				Stk17b	Zbtb49					Pawr	Tnks
				Stk38l	Zc3h12a					Pax6	Tnks2
				Stk39	Zfp12					Pbld1	Tnmd
				Stmn1	Zfp131					Pcsk5	Tnn
				Stn1	Zfp174					Pdap1	Tob1
				Stom	Zfp185					Pdcd1lg2	Tom1l1
				Stoml2	Zfp207					Pdcd4	Trabd2b
				Stox1	Zfp322a					Pdcd6	Tradd
				Strbp	Zfp365					Pdcd10	Traf1
				Stx1a	Zfp397					Pdcl	Traf2
				Stx1b	Zfp715					Pde4b	Traf3
				Stxbp1	Zfyve19					Pde6g	Traf3ip1
				Svil	Zfyve26					Pde6h	Traf6
				Swap70	Zmynd10					Pdgfa	Traf7
				Sybu	Zw10					Pdgfb	Traip
				Syce1l	Zyx					Pdgfc	Trex1
				Sympk						Pdgfd	Trf
				Syn1						Pdgfra	Trib1
				Sync						Pdgfrb	Trim32
				Syne1						Pdia3	Trim33
				Syne2						Pdk1	Trim44
				Synj1						Pdk2	Trim6
				Synj2						Pdk4	Trp53
				Synm						Pdpk1	Trp63
				Synpo						Pdx1	Trpa1
				Synpo2						Pdzd3	Trpm4
				Synpo2l						Pea15a	Trps1
				Sytl4						Pear1	Tsc1
				Tacc1						Pecam1	Tsc2
				Tacc2						Peg10	Tsg101
				Tacc3						Peg12	Tshr
				Tada2a						Peli1	Tsku
				Tada3						Peli2	Tslp
				Taf1a						Peli3	Tspan1
				Taf1d						Pelo	Tspan11
				Taf5						Perp	Tspan12
				Taok1						Pf4	Tspan13
				Taok2						Pfdn5	Tspan14
				Tap1						Pgam2	Tspan15
				Tapt1						Pgf	Tspan17
				Tars						Phactr4	Tspan18
				Tax1bp3						Phf14	Tspan2
				Tbc1d7						Phip	Tspan3
				Tbc1d21						Phpt1	Tspan31
				Tbc1d30						Pias1	Tspan32
				Tbc1d31						Pias3	Tspan4
				Tbca						Pias4	Tspan5
				Tbcb						Pibf1	Tspan6
				Tbccd1						Pid1	Tspan7
				Tbcd						Pidd1	Tspan8
				Tbce						Pigr	Tspan9
				Tbcel						Pigu	Ttbk2
				Tbck						Pik3cd	Ttc21b
				Tbl1x						Pik3r1	Ttc26
				Tbl1xr1						Pik3r2	Tubb3
				Tchp						Pik3r3	Tubd1
				Tcp1						Pin1	Tulp3
				Tcp11l1						Pink1	Tut4
				Tcte1						Pirb	Twsg1
				Tcte3						Pitx2	Txndc17
				Tctex1d2						Pkd1	Txnip
				Tctex1d4						Pkd2	Tyro3
				Tctn1						Pkd2l1	Tyrobp
				Tctn2						Plat	Ubash3b
				Tec						Plaur	Ube2b
				Tek						Plcb1	Ube2k
				Tekt1						Plcg1	Ube2n
				Tekt2						Plcg2	Ube2o
				Tenm1						Plcl2	Ubr5
				Terf1						Plek	Ulk1
				Tex35						Plekha1	Ulk3
				Tfap2a						Pln	Unc13a
				Tfpt						Plp1	Unc13b
				Tgfb1i1						Plpp3	Unc50
				Tiam1						Plscr1	Unc5a
				Tlk2						Plvap	Unc5b
				Tln1						Plxna1	Unc5c
				Tln2						Plxna2	Unc5d
				Tlnrd1						Plxna3	Upk1a
				Tmem63a						Plxna4	Upk1b
				Tmem63b						Plxnb1	Usp12
				Tmem67						Plxnb2	Usp15
				Tmem201						Plxnb3	Usp34
				Tmem214						Plxnc1	Usp46
				Tmem216						Plxnd1	Usp47
				Tmod1						Pmepa1	Usp8
				Tmod2						Pml	Usp9x
				Tmod3						Pofut1	Uty
				Tmod4						Poglut1	Vangl2
				Tmsb4x						Por	Vasn
				Tmsb15b2						Porcn	Vav3
				Tmsb15l						Postn	Vax2
				Tmub1						Pou1f1	Vcp
				Tnik						Pou5f1	Vegfa
				Tnks						Pparg	Vegfb
				Tnks1bp1						Ppargc1a	Vegfc
				Tnks2						Ppbp	Vegfd
				Tnnc1						Ppm1a	Vhl
				Tnnc2						Ppm1l	Vim
				Tnni1						Ppp1ca	Vipr1
				Tnni2						Ppp1r9a	Vipr2
				Tnni3						Ppp2r1a	Vldlr
				Tnnt1						Ppp2r1b	Vps25
				Tnnt2						Ppp2r3a	Vps35
				Tnnt3						Ppp2r5b	Vrk2
				Tns4						Ppp2r5d	Vsir
				Togaram1						Ppp3ca	Vwc2
				Top2a						Prag1	Wasf1
				Topbp1						Pram1	Wdpcp
				Topors						Prdm1	Wdr11
				Tor1a						Prdm14	Wdr12
				Tpgs1						Prdm15	Wdr19
				Tpgs2						Prdm16	Wdr61
				Tpm1						Prdx2	Wfikkn1
				Tpm2						Prickle1	Wfikkn2
				Tpm3						Prkaa1	Wif1
				Tpm4						Prkaa2	Wls
				Tppp						Prkaca	Wnk1
				Tppp2						Prkacb	Wnk2
				Tppp3						Prkca	Wnt1
				Tpr						Prkcb	Wnt10b
				Tpt1						Prkcd	Wnt11
				Tpx2						Prkce	Wnt16
				Tradd						Prkch	Wnt2
				Traf3ip1						Prkcq	Wnt2b
				Traf4						Prkcz	Wnt4
				Traf5						Prkd1	Wnt5a
				Trib2						Prkd2	Wnt5b
				Trim9						Prkn	Wnt6
				Trim32						Prl	Wnt9a
				Trim36						Prl2a1	Wwox
				Trim46						Prl2b1	Wwtr1
				Trim54						Prl2c1	Xbp1
				Trim59						Prl2c2	Xdh
				Trim67						Prl2c3	Xiap
				Triobp						Prl2c5	Xirp1
				Trip4						Prl3a1	Yap1
				Trip6						Prl3b1	Ybx1
				Trip10						Prl3c1	Yes1
				Trmt10a						Prl3d1	Zbed3
				Trpc4						Prl3d2	Zbp1
				Trpv4						Prl3d3	Zbtb33
				Tsc1						Prl4a1	Zbtb7a
				Tsc2						Prl5a1	Zbtb7b
				Tsen2						Prl6a1	Zc3h12a
				Tsg101						Prl7a1	Zc3h15
				Tsga10						Prl7a2	Zc3h3
				Tsga10ip						Prl7b1	Zc3hc1
				Tsks						Prl7c1	Zcchc12
				Tssk2						Prl7d1	Zcchc18
				Ttbk2						Prl8a1	Zeb1
				Ttc8						Prl8a2	Zeb2
				Ttc12						Prl8a6	Zfand2b
				Ttc17						Prl8a8	Zfand5
				Ttc21b						Prl8a9	Zfp106
				Ttc23l						Prlr	Zfp110
				Ttc25						Prmt2	Zfp128
				Ttc26						Prnp	Zfp423
				Ttc28						Prop1	Zfp451
				Ttc30a1						Prph2	Zfp703
				Ttc30b						Prrx1	Zfp950
				Tti2						Prrx2	Zfyve27
				Ttl						Psen1	Zfyve28
				Ttll1						Psen2	Zfyve9
				Ttll3						Psenen	Zgpat
				Ttll4						Psme3	Zmiz1
				Ttll5						Ptafr	Zmynd11
				Ttll6						Ptch1	Zmynd8
				Ttll7						Ptch2	Znrf3
				Ttll8						Ptchd1	Zranb1
				Ttll9						Pten	Zyx
				Ttll10						Ptger4
				Ttll11						Ptgir
				Ttll13						Pth1r
				Ttn						Pth2r
				Tuba1a						Ptk2
				Tuba1b						Ptk2b
				Tuba1c						Ptk6
				Tuba3a						Ptk7
				Tuba3b						Ptp4a3
				Tuba4a						Ptpdc1
				Tuba8						Ptpn1
				Tubal3						Ptpn2
				Tubb1						Ptpn6
				Tubb2a						Ptpn11
				Tubb2b						Ptpn12
				Tubb3						Ptpn22
				Tubb4a						Ptpra
				Tubb4b						Ptprc
				Tubb5						Ptprd
				Tubb6						Ptpre
				Tubd1						Ptprf
				Tube1						Ptprj
				Tubg1						Ptprk
				Tubg2						Ptprn
				Tubgcp2						Ptpro
				Tubgcp3						Ptprr
				Tubgcp4						Ptprt
				Tubgcp5						Ptpru
				Tubgcp6						Pvrig
				Tulp3						Pwp1
				Twf1						Pxn
				Twf2						Pycard
				Txndc2						Pygo1
				Txndc9						Pygo2
				Tyk2						Rab3gap1
				Uaca						Rab5a
				Ubr4						Rab7
				Ubxn2b						Rab14
				Ubxn6						Rab23
				Ubxn11						Rab29
				Ucma						Rab34
				Ulbp1						Rabgef1
				Umod						Rac1
				Unc119						Raf1
				Upf3b						Rap1a
				Upp2						Rapgef1
				Ush1c						Rapgef2
				Ush1g						Rarres2
				Ush2a						Rasgrf1
				Usp2						Rasgrf2
				Usp20						Rasl11b
				Usp33						Rassf2
				Utrn						Rb1
				Uvrag						Rb1cc1
				Uxt						Rbck1
				Vangl2						Rbm4
				Vapa						Rbm14
[truncated: 606 more rows]
