# Supplementary material for: Single-cell analysis uncovers fibroblast heterogeneity and criteria for fibroblast and mural cell identification and discrimination
Source: Nat Commun. 2020 Aug 7;11:3953. doi: 10.1038/s41467-020-17740-1 (PMC7414220; doi:10.1038/s41467-020-17740-1)
Supplement: Supplementary file 9 — Source Data [file 41467_2020_17740_MOESM9_ESM.xlsx]

## Sheet: Source data for Suppl F. 10e
Source data for capillary diameter detemnination
see Supplementary Figure 10e
average per mouse (n)																												used for statistics calculation
heart 1	heart 2	heart 3	heart 4	heart 5	heart 6		skm 1	skm 2	skm 3	skm 4	skm 5	skm 6	skm 7		colon 1	colon 2	colon 3	colon 4	colon 5	colon 6	colon 7		bladder 1	bladder 2	bladder 3	bladder 4	bladder 5	bladder 6	bladder 7	bladder 8
4.31544	3.98617	4.30052	4.36178	4.38959	4.72132		4.00431	4.60275	4.10388	4.34581	4.1661	3.67371	3.86406		4.03535	4.45525	4.67536	4.3357	4.6307	4.14511	4.37555		6.63173	8.88959	5.6539	7.90157	7.31506	6.23055	6.22187	5.65665
average per frame
heart 1	heart 2	heart 3	heart 4	heart 5	heart 6		skm 1	skm 2	skm 3	skm 4	skm 5	skm 6	skm 7		colon 1	colon 2	colon 3	colon 4	colon 5	colon 6	colon 7		bladder 1	bladder 2	bladder 3	bladder 4	bladder 5	bladder 6	bladder 7	bladder 8
4.37456	3.98617	4.71375	4.93607	4.919	4.7017		5.25018	4.6475	4.28463	4.34581	4.1661	3.93777	3.51786		4.00533	4.902	4.67536	4.5115	4.95825	4.19271	4.30123		6.59458	8.7334	5.97867	7.90157	7.03729	6.4055	6.22187	5.93783
4.25632		4.20378	3.99016	4.11546	4.74094		4.10245	4.558	3.92313			3.40965	4.21027		4.06536	4.0085		4.1599	4.30315	4.0975	4.44987		9.1569	9.04578	5.32913		7.59283	6.05561		5.37547
		4.42978	4.15912	4.13432			3.92909																5.6455
		3.85478					3.648																6.71543
							3.17925																6.29231
							3.91687																5.38567
measurments per individual mouse
heart 1	heart 2	heart 3	heart 4	heart 5	heart 6		skm 1	skm 2	skm 3	skm 4	skm 5	skm 6	skm 7		colon 1	colon 2	colon 3	colon 4	colon 5	colon 6	colon 7		bladder 1	bladder 2	bladder 3	bladder 4	bladder 5	bladder 6	bladder 7	bladder 8
4.766	5.388	4.193	4.249	4.205	5.131		7.544	3.748	4.169	4.468	4.486	3.351	2.13		6.21	6.013	5.167	4.575	5.682	3.769	4.281		8.059	6.016	5.167	6.776	7.233	4.621	4.848	5.939
7.068	3.122	8.03	3.228	5.792	5.143		5.167	5.222	4.998	5.49	5.426	4.041	3.512		3.903	5.77	3.224	4.16	4.733	5.187	3.772		7.03	8.863	7.615	7.984	5.143	6.406	5.941	6.46
5.3	4.321	4.99	4.565	6.439	5.864		6.163	4.748	4.292	4.086	4.325	4.221	3.278		3.884	4.683	4.826	5.002	4.254	6.007	3.561		10.535	7.734	9.399	8.144	5.692	6.862	6.163	5.856
4.543	4.419	5.926	3.267	5.224	4.193		5.503	5.236	5.222	4.325	3.616	3.628	2.995		4.317	3.082	5.26	3.71	4.936	4.768	4.041		9.024	12.797	6.604	6.65	7.953	6.301	5.263	7.871
3.218	3.407	5.236	4.462	5.036	3.945		3.833	5.414	3.636	3.557	3.495	3.614	3.127		3.676	3.428	5.208	3.799	5.77	3.881	5.486		4.883	6.841	6.626	8.457	8.769	7.805	5.868	5.696
3.597	3.758	4.905	4.428	5.707	4.271		6.227	3.939	3.37	4.203	3.703	4.117	3.492		3.491	4.606	5.381	3.853	5.795	4.339	4.41		3.993	6.349	3.98	8.457	8.434	7.283	6.061	5.193
4.733	3.311	5.138	5.739	3.575	3.302		3.898	4.047	6.061	4.748	2.805	4.993	2.167		3.082	4.954	4.998	4.87	5.673	4.292	4.205		7.228	7.908	4.621	8.843	6.037	5.868	7.166	5.778
3.98	3.491	5.322	6.289	4.657	6.164		5.28	4.826	4.954	3.98	4.194	3.823	4.016		4.848	5.097	3.235	5.541	4.852	3.974	3.342		5.964	13.055	5.354			6.439	6.069	8.272
3.536	5.354	5.477	4.62	4.018	3.558		5.628		4.826	6.105	5.077	3.342	3.038		2.637	4.911	4.37	4.881	4.182	3.918	4.635		4.418	9.157	5.977		8.429	6.966	6.626	6.136
2.84	5.222	5.073	4.462	4.537	3.899		3.903	3.122	4.5	4.488	4.534	4.458	2.54			6.267	4.203	4.724	4.086	4.443	4.537		8.187	8.977	3.791		4.74	6.061	7.166	5.994
3.786	4.621	5.726	5.048		4.622		4.606	4.254	4.086	3.475		4.821	2.857		6.709	5.111	5.115		4.011	3.918	4.205		5.216	10.519	6.862		8.761	5.619	8.769	4.29
5.15	3.306	3.658	5.392	4.036	5.837			6.21	4.051	3.311		3.431	3.823		5.785		4.254	3.024	5.012	3.839	4.545		4.598	10.033	5.748		7.027	6.143	7.305	3.769
4.488	3.975	3.691	6.476	3.62	5.068		4.358	4.826	3.791	3.521		3.351	4.255		3.698	3.173	4.826	4.036	4.936	3.474	4.896			5.45			8.902	6.475	5.779
3.748	4.579	3.916	7.451	4.214	4.572		4.182	4.254	4.165	3.975			3.311		3.682	6.669	5.388	5.194	5.167	2.889			13.651	7.544	4.488		7.698	6.828	5.707	5.739
4.354	5.041	4.436	5.956	4.095	4.72		5.097	4.733	4.016	5.273		3.82	4.259		4.134	3.454		3.613	4.98		4.852		14.983	9.758	6.439				5.519	4.63
4.5	4.744	3.27	4.294	3.82	5.486		4.5	5.795	3.491	4.086		4.259	4.422		4.768	4.254		3.436	5.263	4.176	4.856		9.353		4.819			5.813	5.3	5.778
4.358	3.786	3.883	3.802	4.635	5.375		4.011	4.61	3.306	3.592		3.191	4.846		3.165	2.468		4.302		4.458	4.51		8.39	8.451	5.079			5.998		5.066
5.012	4.016	3.691	3.896	3.454	4.928		2.963	3.218	2.846	3.37		4.456	3.065		2.699	3.993		3.842	4.651	4.512	5.083		7.219	13.22	6.04			5.673		4.159
4.826	3.572	3.528	4.308	4.804	4.038		3.224		5.628	4.583		2.56	3.702		2.845	3.058		4.16	4.896	4.651	5.765		9.312	7.045	4.516			6.353		6.967
4.317	3.224	5.526	5.013	4.41	2.591		3.828			5.49		3.407	4.512		3.985	3.786		4.711	3.573	4.355	3.833		5.197	11.194	4.733			5.929		7.321
4.134	3.306	4.535	4.36	4.53	4.383		2.84		3.786	4.325		2.409	4.528		3.249	4.543		5.281	5.319	3.62	3.975		5.048	7.659	5.692			5.286		6.268
5.314	2.939	3.554	4.738	3.945	4.178		4.551		3.48	4.016		2.913				4.687			3.632	4.685	3.833		11.403	9.889	5.941			4.962		3.284
4.152	3.617	4.857	6.056	4.51	4.51		3.676		3.833	4.819		3.071	4.292						3.761	3.81	3.978		7.013	6.859	4.98			5.34		3.734
3.939	3.24	4.569	5.506	3.947	3.595		3.786		3.636	5.222		3.244	3.664						4.545	3.78	4.422			8.867	4.354			7.464		4.783
3.953	3.833		6.796	4.344	4.545		4.736		3.734	4.419		5.282	3.751						4.054	4.579	4.374		6.436	8.228	4.766			7.572		5.25
4.867	2.896	4.094	4.521	4.271	4.896		4.748		4.317	4.064		2.981	5.168						4.307	3.823	3.836		6.163		5.097			8.654		6.734
3.617	3.454	4.482	4.352	3.927	4.977		3.81		3.903			4.156	4.685						3.846	3.265	4.72		3.572		3.617			4.25		5.489
5.208	4.271	3.52		3.788	4.829		4.203		2.795			4.036	4.528						4.559	3.65	4.139		5.263		4.354			7.054		7.678
4.431	4.969	4.235	4.275	5.305	4.545		4.051		3.748			2.606	3.219						4.398	4.001	4.572		4.925		6.189			6.152		4.155
4.5	4.403	4.708	4.108	4.311	3.759		3.786		3.719			2.875	4.41						4.4				6.105		7.631			8.329		4.348
3.617		4.446	3.142	4.607	4.889		5.273		4.016			2.698	4.404										6.061		5.361			3.94
4.134		4.08	3.053	4.255	4.325		3.81		3.828				3.492										6.536		5.304			6.592
		3.622	2.455	2.829	4.543		3.993		3.805				4.7										5.682		6.058			5.37
3.939		3.961	5.146	3.431	5.566		3.939		4.203														6.47		7.004			4.789
4.419		3.86	5.653	3.683	5.27		3.413		3.602														4.656		5.26			6.628
4.621		4.218	3.575		6.577		3.98		4.675														5.877		4.848			5.734
4.233		5.391	5.505	3.117	5.869		4.744		4.403																			5.541
3.953		3.279	4.658	3.466			4.579		3.311														5.094					5.856
3.082		4.76	4.256	3.117	5.674		4.325		2.795														6.25
4.025		4.549	4.367	5.375	4.178		4.134		4.744														9.431
4.702		4.283	3.632	2.797	3.702		4.431		3.786														8.554
4.837		4.529	4.256	2.927	4.193				4.152														6.189
3.407		3.651	4.457	3.978	4.53		3.861		3.491														5.622
3.734			3.709	3.96	5.121		3.491		4.134														5.868
3.37		5.989	3.855	4.422	3.636		3.173		3.386
3.884		5.146	4.339	4.939	5.02		3.903		2.939														7.49
5.679		5.507	3.235	3.127	5.593		3.257		3.903														5.664
3.676		3.936	3.086	3.561	5.723		5.15		4.317														7.244
4.37		3.168	4.439	4.896	4.383		4.551		4.431														7.709
4.733		4.853	3.964	4.519	3.978		4.683		4.358														6.395
5.414		4.137	4.348	4.86	3.823		3.491		4.922														7.691
3.833		5.279	3.841	4.445	5.111		3.257		5.388														4.425
3.257		4.61	2.524	4.018	5.284		4.391																6.651
4.419		3.839	3.086	3.466	5.924		4.169																5.701
4.579		4.459	3.767	3.269	4.53		3.786																5.187
3.734		3.734	4.332	4.259	5.079		3.636																7.354
5.414		5.136	4.404	3.772	4.216		4.415																6.284
5.094		3.967	5.156	4.401	5.397		3.939																7.083
		3.995	4.993	4.176	3.664		4.551																6.216
		3.72	3.654	4.579	5.823		4.403																4.235
		4.723	3.086	3.595	3.78		3.058																5.348
		5.649	4.594	3.269	5.068		3.676
		4.292	3.946	4.993	3.727		3.861																3.767
		4.08	3.01	3.862	4.271		4.254																7.156
		4.332	3.839	4.896	4.969		3.413																4.665
		3.767	3.881	3.716	5.99																		5.822
		5.296		3.62	6.107		2.69																6.258
		3.637	4.552	3.978	4.259		4.016																7.202
		4.407	4.256	4.657	4.216		3.719																6.748
		4.844	3.925	5.089			3.748																5.615
		4.108	3.936	5.397			2.945																8.309
		4.085	3.601	5.168			3.833																5.778
		5.595	4.108	5.284			3.029																5.685
		3.799	3.769				3.98																5.146
		4.282	3.946				3.81																3.532
		3.382	5.342				3.413																4.159
			4.727				3.306																3.997
		4.035	4.995				3.268																4.167
		2.707	4.118				3.791																4.594
		3.436	3.863				4.325																4.395
		4.02	4.505				3.828																6.332
		3.654	4.301				3.475																5.513
		3.964	2.726				3.641																4.926
		3.454	3.524				3.636																5.066
		3.745	3.367				3.734																5.433
		3.767	3.799				3.218																4.991
		3.436	5.154				3.81
		2.741	3.807				3.592
		3.632	4.177				4.016
		3.403	3.253				3.939
		3.632	3.734				4.016
		4.235	3.471				3.37
		3.391	6.014				3.592
		3.637	5.331				4.325
		3.839	3.839				3.993
		3.544	5.551				3.676
		3.544	3.894				3.354
		3.918	4.568
		3.544	4.018				2.913
		4.532	3.08				2.913
		4.71					3.727
		2.623					3.387
		4.282					3.213
		4.339					3.664
		4.159					3.038
		4.242					2.927
		4.673					2.679
		4.55					3.955
		4.88					2.56
		3.343					3.175
		3.936
		3.72					4.421
		5.08					5.142
		4.28					4.745
							2.634
							3.796
							4.008
							3.341
							3.976
							4.949
							3.304
							4.674
							4.854
							2.929
							2.929
							3.051
